# Supplementary material for: Genomic Analysis of Multidrug-Resistant Hypervirulent (Hypermucoviscous) Klebsiella pneumoniae Strain Lacking the Hypermucoviscous Regulators (rmpA/rmpA2)
Source: Antibiotics (Basel). 2022 Apr 28;11(5):596. doi: 10.3390/antibiotics11050596 (PMC9137517; doi:10.3390/antibiotics11050596)
Supplement: Supplementary file 1 [file antibiotics-11-00596-s001.zip]

Archive with 2 entries (2 files):
- Supplementary file 2, genome comparison.xls
- Supplementary Files 1.pdf
