# Supplementary material for: Genomic Analysis of Multidrug-Resistant Hypervirulent (Hypermucoviscous) Klebsiella pneumoniae Strain Lacking the Hypermucoviscous Regulators (rmpA/rmpA2)
Source: Antibiotics (Basel). 2022 Apr 28;11(5):596. doi: 10.3390/antibiotics11050596 (PMC9137517; doi:10.3390/antibiotics11050596)
Supplement: Supplementary file 1 [file antibiotics-11-00596-s001.zip › Supplementary file 2, genome comparison.xls]

## Sheet: Sheet1
Klebsiella pneumoniae subsp. pneumoniae MGH 78578												Klebsiella pneumoniae 9KP										Klebsiella pneumoniae 23ke										Klebsiella pneumoniae kkp066										Klebsiella pneumoniae kkp0e7
ref_genome_contig	ref_genome_gene	ref_genome_aa_length	ref_genome_patric_id	ref_genome_locus_tag	ref_genome_gene_name	ref_genome_plfam_id	ref_genome_pgfam_id	ref_genome_function	ref_genome_start	ref_genome_end	ref_genome_strand	comp_genome_1_hit	comp_genome_1_contig	comp_genome_1_gene	comp_genome_1_aa_length	comp_genome_1_patric_id	comp_genome_1_locus_tag	comp_genome_1_gene_name	comp_genome_1_function	comp_genome_1_percent_identity	comp_genome_1_seq_coverage	comp_genome_2_hit	comp_genome_2_contig	comp_genome_2_gene	comp_genome_2_aa_length	comp_genome_2_patric_id	comp_genome_2_locus_tag	comp_genome_2_gene_name	comp_genome_2_function	comp_genome_2_percent_identity	comp_genome_2_seq_coverage	comp_genome_3_hit	comp_genome_3_contig	comp_genome_3_gene	comp_genome_3_aa_length	comp_genome_3_patric_id	comp_genome_3_locus_tag	comp_genome_3_gene_name	comp_genome_3_function	comp_genome_3_percent_identity	comp_genome_3_seq_coverage	comp_genome_4_hit	comp_genome_4_contig	comp_genome_4_gene	comp_genome_4_aa_length	comp_genome_4_patric_id	comp_genome_4_locus_tag	comp_genome_4_gene_name	comp_genome_4_function
NC_009648	1	38	fig|272620.9.peg.1			PLF_570_00004344	PGF_00331741	hypothetical protein	21	137	+	bi (<->)	573.44975.con.0004	1841	38	fig|573.44975.peg.1841			hypothetical protein	1	0.974	bi (<->)	573.40931.con.0009	3571	38	fig|573.40931.peg.3571			hypothetical protein	0.974	0.974	bi (<->)	573.47033.con.0001	262	38	fig|573.47033.peg.262			hypothetical protein	1	0.974
NC_009648	2	771	fig|272620.9.peg.2	KPN_00002	thrA	PLF_570_00000366	PGF_04992191	Aspartokinase (EC 2.7.2.4) / Homoserine dehydrogenase (EC 1.1.1.3)	487	2802	+	bi (<->)	573.44975.con.0004	1840	820	fig|573.44975.peg.1840			Aspartokinase (EC 2.7.2.4) / Homoserine dehydrogenase (EC 1.1.1.3)	0.999	0.939	bi (<->)	573.40931.con.0009	3570	820	fig|573.40931.peg.3570			Aspartokinase (EC 2.7.2.4) / Homoserine dehydrogenase (EC 1.1.1.3)	0.997	0.939	bi (<->)	573.47033.con.0001	261	614	fig|573.47033.peg.261			Aspartokinase (EC 2.7.2.4) / Homoserine dehydrogenase (EC 1.1.1.3)	0.998	0.863	bi (<->)	573.47035.con.0001	4706	593	fig|573.47035.peg.4706			Aspartokinase (EC 2.7.2.4) / Homoserine dehydrogenase (EC 1.1.1.3)
NC_009648	3	309	fig|272620.9.peg.3	KPN_00003	thrB	PLF_570_00000388	PGF_00012356	Homoserine kinase (EC 2.7.1.39)	2804	3733	+	bi (<->)	573.44975.con.0004	1839	309	fig|573.44975.peg.1839			Homoserine kinase (EC 2.7.1.39)	1	0.997	bi (<->)	573.40931.con.0009	3569	309	fig|573.40931.peg.3569			Homoserine kinase (EC 2.7.1.39)	1	0.997	bi (<->)	573.47033.con.0001	258	200	fig|573.47033.peg.258			Homoserine kinase (EC 2.7.1.39)	1	0.995	bi (<->)	573.47035.con.0001	4704	309	fig|573.47035.peg.4704			Homoserine kinase (EC 2.7.1.39)
NC_009648	4	426	fig|272620.9.peg.4	KPN_00004	thrC	PLF_570_00000774	PGF_03316046	Threonine synthase (EC 4.2.3.1)	3737	5017	+	bi (<->)	573.44975.con.0004	1838	426	fig|573.44975.peg.1838			Threonine synthase (EC 4.2.3.1)	0.998	0.998	bi (<->)	573.40931.con.0009	3568	426	fig|573.40931.peg.3568			Threonine synthase (EC 4.2.3.1)	0.998	0.998	bi (<->)	573.47033.con.0001	257	342	fig|573.47033.peg.257			Threonine synthase (EC 4.2.3.1)	0.997	0.848	bi (<->)	573.47035.con.0001	4703	297	fig|573.47035.peg.4703			Threonine synthase (EC 4.2.3.1)
NC_009648	5	118	fig|272620.9.peg.5	KPN_00005		PLF_570_00004288	PGF_06102375	hypothetical protein	5354	5710	+	bi (<->)	573.44975.con.0004	1837	125	fig|573.44975.peg.1837			hypothetical protein	0.992	0.936	bi (<->)	573.40931.con.0009	3567	125	fig|573.40931.peg.3567			hypothetical protein	0.992	0.936	bi (<->)	573.47033.con.0001	255	125	fig|573.47033.peg.255			hypothetical protein	0.992	0.936	bi (<->)	573.47035.con.0001	4700	100	fig|573.47035.peg.4700			hypothetical protein
NC_009648	6	257	fig|272620.9.peg.6	KPN_00006	yaaA	PLF_570_00000992	PGF_00064270	UPF0246 protein YaaA	5779	6552	-	bi (<->)	573.44975.con.0004	1836	257	fig|573.44975.peg.1836			UPF0246 protein YaaA	0.996	0.996	bi (<->)	573.40931.con.0009	3566	257	fig|573.40931.peg.3566			UPF0246 protein YaaA	1	0.996	bi (<->)	573.47033.con.0001	254	257	fig|573.47033.peg.254			UPF0246 protein YaaA	1	0.996	bi (<->)	573.47035.con.0001	4699	257	fig|573.47035.peg.4699			UPF0246 protein YaaA
NC_009648	7	476	fig|272620.9.peg.7	KPN_00007	yaaJ	PLF_570_00000190	PGF_00040088	Putative alanine/glycine transport protein	6630	8060	-	bi (<->)	573.44975.con.0004	1835	476	fig|573.44975.peg.1835			Putative alanine/glycine transport protein	0.998	0.998	bi (<->)	573.40931.con.0009	3565	476	fig|573.40931.peg.3565			Putative alanine/glycine transport protein	1	0.998	bi (<->)	573.47033.con.0001	253	397	fig|573.47033.peg.253			Putative alanine/glycine transport protein	0.995	0.997	bi (<->)	573.47035.con.0001	4697	282	fig|573.47035.peg.4697			Putative alanine/glycine transport protein
NC_009648	8	294	fig|272620.9.peg.8	KPN_00008	talB	PLF_570_00001550	PGF_00057399	Transaldolase (EC 2.2.1.2)	8332	9216	+	bi (<->)	573.44975.con.0004	1834	317	fig|573.44975.peg.1834			Transaldolase (EC 2.2.1.2)	1	0.924	bi (<->)	573.40931.con.0009	3564	317	fig|573.40931.peg.3564			Transaldolase (EC 2.2.1.2)	1	0.924	bi (<->)	573.47033.con.0001	251	317	fig|573.47033.peg.251			Transaldolase (EC 2.2.1.2)	1	0.924	bi (<->)	573.47035.con.0001	4695	317	fig|573.47035.peg.4695			Transaldolase (EC 2.2.1.2)
NC_009648	9	195	fig|272620.9.peg.9	KPN_00009	mogA	PLF_570_00000917	PGF_00022507	Molybdopterin adenylyltransferase (EC 2.7.7.75)	9316	9903	+	bi (<->)	573.44975.con.0004	1833	195	fig|573.44975.peg.1833			Molybdopterin adenylyltransferase (EC 2.7.7.75)	1	0.995	bi (<->)	573.40931.con.0009	3563	195	fig|573.40931.peg.3563			Molybdopterin adenylyltransferase (EC 2.7.7.75)	1	0.995	bi (<->)	573.47033.con.0001	250	195	fig|573.47033.peg.250			Molybdopterin adenylyltransferase (EC 2.7.7.75)	1	0.995	bi (<->)	573.47035.con.0001	4694	131	fig|573.47035.peg.4694			Molybdopterin adenylyltransferase (EC 2.7.7.75)
NC_009648	10	434	fig|272620.9.peg.10	KPN_00010	proP	PLF_570_00001421	PGF_10337148	L-Proline/Glycine betaine transporter ProP	10023	11327	+	bi (<->)	573.44975.con.0004	1832	434	fig|573.44975.peg.1832			L-Proline/Glycine betaine transporter ProP	0.998	0.998	bi (<->)	573.40931.con.0009	3562	434	fig|573.40931.peg.3562			L-Proline/Glycine betaine transporter ProP	0.995	0.998	bi (<->)	573.47033.con.0001	248	347	fig|573.47033.peg.248			L-Proline/Glycine betaine transporter ProP	1	0.997	bi (<->)	573.47035.con.0001	4692	320	fig|573.47035.peg.4692			L-Proline/Glycine betaine transporter ProP
NC_009648	11	174	fig|272620.9.peg.11	KPN_00011	yaaH	PLF_570_00001001	PGF_00043742	Succinate-acetate/proton symporter SatP	11390	11914	-	bi (<->)	573.44975.con.0004	1831	188	fig|573.44975.peg.1831			Succinate-acetate/proton symporter SatP	0.994	0.92	bi (<->)	573.40931.con.0009	3561	188	fig|573.40931.peg.3561			Succinate-acetate/proton symporter SatP	0.994	0.92	bi (<->)	573.47033.con.0001	247	188	fig|573.47033.peg.247			Succinate-acetate/proton symporter SatP	0.994	0.92	bi (<->)	573.47035.con.0001	4690	141	fig|573.47035.peg.4690			Succinate-acetate/proton symporter SatP
NC_009648	12	249	fig|272620.9.peg.12	KPN_00012	yaaW	PLF_570_00001922	PGF_00064226	UPF0174 protein YaaW	12045	12794	-	bi (<->)	573.44975.con.0004	1830	249	fig|573.44975.peg.1830			UPF0174 protein YaaW	1	0.996	bi (<->)	573.40931.con.0009	3560	249	fig|573.40931.peg.3560			UPF0174 protein YaaW	0.992	0.996	bi (<->)	573.47033.con.0001	245	150	fig|573.47033.peg.245			UPF0174 protein YaaW	0.985	0.907	bi (<->)	573.47035.con.0001	4689	249	fig|573.47035.peg.4689			UPF0174 protein YaaW
NC_009648	13	101	fig|272620.9.peg.13	KPN_00013	yaaI	PLF_570_00002240	PGF_00064366	UPF0412 protein YaaI	12822	13127	-	bi (<->)	573.44975.con.0004	1829	134	fig|573.44975.peg.1829			UPF0412 protein YaaI	0.99	0.746	bi (<->)	573.40931.con.0009	3559	134	fig|573.40931.peg.3559			UPF0412 protein YaaI	0.99	0.746	bi (<->)	573.47033.con.0001	244	134	fig|573.47033.peg.244			UPF0412 protein YaaI	1	0.746	bi (<->)	573.47035.con.0001	4688	120	fig|573.47035.peg.4688			UPF0412 protein YaaI
NC_009648	14	638	fig|272620.9.peg.14	KPN_00014	dnaK	PLF_570_00000680	PGF_10357457	Chaperone protein DnaK	13612	15528	+	bi (<->)	573.44975.con.0004	1828	638	fig|573.44975.peg.1828			Chaperone protein DnaK	1	0.998	bi (<->)	573.40931.con.0009	3558	638	fig|573.40931.peg.3558			Chaperone protein DnaK	1	0.998	bi (<->)	573.47033.con.0001	243	638	fig|573.47033.peg.243			Chaperone protein DnaK	1	0.998	bi (<->)	573.47035.con.0001	4686	538	fig|573.47035.peg.4686			Chaperone protein DnaK
NC_009648	15	377	fig|272620.9.peg.15	KPN_00015	dnaJ	PLF_570_00000277	PGF_10301134	Chaperone protein DnaJ	15616	16749	+	bi (<->)	573.44975.con.0004	1827	377	fig|573.44975.peg.1827			Chaperone protein DnaJ	1	0.997	bi (<->)	573.40931.con.0009	3557	377	fig|573.40931.peg.3557			Chaperone protein DnaJ	1	0.997	bi (<->)	573.47033.con.0001	242	194	fig|573.47033.peg.242			Chaperone protein DnaJ	1	0.912	bi (<->)	573.47035.con.0001	4684	285	fig|573.47035.peg.4684			Chaperone protein DnaJ
NC_009648	16	391	fig|272620.9.peg.16	KPN_00016	nhaA	PLF_570_00000594	PGF_06945838	Na+/H+ antiporter NhaA type	16927	18102	+	bi (<->)	573.44975.con.0004	1826	407	fig|573.44975.peg.1826			Na+/H+ antiporter NhaA type	0.987	0.958	bi (<->)	573.40931.con.0009	3556	407	fig|573.40931.peg.3556			Na+/H+ antiporter NhaA type	0.995	0.958	bi (<->)	573.47033.con.0001	239	211	fig|573.47033.peg.239			Na+/H+ antiporter NhaA type	0.953	0.995	bi (<->)	573.47035.con.0001	4683	251	fig|573.47035.peg.4683			Na+/H+ antiporter NhaA type
NC_009648	17	298	fig|272620.9.peg.17	KPN_00017	nhaR	PLF_570_00001242	PGF_00057513	Transcriptional activator NhaR	18157	19053	+	bi (<->)	573.44975.con.0004	1825	298	fig|573.44975.peg.1825			Transcriptional activator NhaR	1	0.997	bi (<->)	573.40931.con.0009	3555	298	fig|573.40931.peg.3555			Transcriptional activator NhaR	0.997	0.997	bi (<->)	573.47033.con.0001	237	298	fig|573.47033.peg.237			Transcriptional activator NhaR	1	0.997	bi (<->)	573.47035.con.0001	4681	130	fig|573.47035.peg.4681			Transcriptional activator NhaR
NC_009648	18	37	fig|272620.9.peg.18			PLF_570_00004387	PGF_01958301	hypothetical protein	19063	19176	+	bi (<->)	573.44975.con.0004	1824	37	fig|573.44975.peg.1824			hypothetical protein	0.973	0.973	bi (<->)	573.40931.con.0009	3554	37	fig|573.40931.peg.3554			hypothetical protein	0.973	0.973	bi (<->)	573.47033.con.0001	236	41	fig|573.47033.peg.236			hypothetical protein	0.913	0.537
NC_009648	19	61	fig|272620.9.peg.19	KPN_00018	rpsT	PLF_570_00003317	PGF_02454577	SSU ribosomal protein S20p	19173	19358	-																															bi (<->)	573.47035.con.0001	4679	61	fig|573.47035.peg.4679			SSU ribosomal protein S20p
NC_009648	20	295	fig|272620.9.peg.20	KPN_00020	ribF	PLF_570_00001096	PGF_02623406	FMN adenylyltransferase (EC 2.7.7.2) / Riboflavin kinase (EC 2.7.1.26)	19817	20704	+	bi (<->)	573.44975.con.0004	1822	312	fig|573.44975.peg.1822			FMN adenylyltransferase (EC 2.7.7.2) / Riboflavin kinase (EC 2.7.1.26)	0.997	0.942	bi (<->)	573.40931.con.0009	3552	312	fig|573.40931.peg.3552			FMN adenylyltransferase (EC 2.7.7.2) / Riboflavin kinase (EC 2.7.1.26)	0.997	0.942	bi (<->)	573.47033.con.0001	234	220	fig|573.47033.peg.234			FMN adenylyltransferase (EC 2.7.7.2) / Riboflavin kinase (EC 2.7.1.26)	0.995	0.914	bi (<->)	573.47035.con.0001	4678	173	fig|573.47035.peg.4678			FMN adenylyltransferase (EC 2.7.7.2) / Riboflavin kinase (EC 2.7.1.26)
NC_009648	21	950	fig|272620.9.peg.21	KPN_00021	ileS	PLF_570_00000572	PGF_05171623	Isoleucyl-tRNA synthetase (EC 6.1.1.5)	20712	23564	+	bi (<->)	573.44975.con.0004	1821	950	fig|573.44975.peg.1821			Isoleucyl-tRNA synthetase (EC 6.1.1.5)	0.998	0.999	bi (<->)	573.40931.con.0009	3551	950	fig|573.40931.peg.3551			Isoleucyl-tRNA synthetase (EC 6.1.1.5)	0.999	0.999	bi (<->)	573.47033.con.0001	232	950	fig|573.47033.peg.232			Isoleucyl-tRNA synthetase (EC 6.1.1.5)	0.998	0.999	bi (<->)	573.47035.con.0001	4675	950	fig|573.47035.peg.4675			Isoleucyl-tRNA synthetase (EC 6.1.1.5)
NC_009648	22	166	fig|272620.9.peg.22	KPN_00022	lspA	PLF_570_00001139	PGF_10049472	Lipoprotein signal peptidase (EC 3.4.23.36)	23564	24064	+	bi (<->)	573.44975.con.0004	1820	166	fig|573.44975.peg.1820			Lipoprotein signal peptidase (EC 3.4.23.36)	1	0.994	bi (<->)	573.40931.con.0009	3550	166	fig|573.40931.peg.3550			Lipoprotein signal peptidase (EC 3.4.23.36)	1	0.994	bi (<->)	573.47033.con.0001	231	166	fig|573.47033.peg.231			Lipoprotein signal peptidase (EC 3.4.23.36)	1	0.994	bi (<->)	573.47035.con.0001	4674	153	fig|573.47035.peg.4674			Lipoprotein signal peptidase (EC 3.4.23.36)
NC_009648	23	149	fig|272620.9.peg.23	KPN_00023	fkpB	PLF_570_00001095	PGF_00003749	FKBP-type peptidyl-prolyl cis-trans isomerase SlpA (EC 5.2.1.8)	24180	24629	+	bi (<->)	573.44975.con.0004	1819	149	fig|573.44975.peg.1819			FKBP-type peptidyl-prolyl cis-trans isomerase SlpA (EC 5.2.1.8)	1	0.993	bi (<->)	573.40931.con.0009	3549	149	fig|573.40931.peg.3549			FKBP-type peptidyl-prolyl cis-trans isomerase SlpA (EC 5.2.1.8)	1	0.993	bi (<->)	573.47033.con.0001	230	149	fig|573.47033.peg.230			FKBP-type peptidyl-prolyl cis-trans isomerase SlpA (EC 5.2.1.8)	1	0.993	bi (<->)	573.47035.con.0001	4673	77	fig|573.47035.peg.4673			FKBP-type peptidyl-prolyl cis-trans isomerase SlpA (EC 5.2.1.8)
NC_009648	24	316	fig|272620.9.peg.24	KPN_00024	ispH	PLF_570_00087224	PGF_00423732	4-hydroxy-3-methylbut-2-enyl diphosphate reductase (EC 1.17.7.4)	24631	25581	+	bi (<->)	573.44975.con.0004	1818	316	fig|573.44975.peg.1818			4-hydroxy-3-methylbut-2-enyl diphosphate reductase (EC 1.17.7.4)	1	0.997	bi (<->)	573.40931.con.0009	3548	316	fig|573.40931.peg.3548			4-hydroxy-3-methylbut-2-enyl diphosphate reductase (EC 1.17.7.4)	1	0.997	bi (<->)	573.47033.con.0001	228	176	fig|573.47033.peg.228			4-hydroxy-3-methylbut-2-enyl diphosphate reductase (EC 1.17.7.4)	1	0.994	bi (<->)	573.47035.con.0001	4670	176	fig|573.47035.peg.4670			4-hydroxy-3-methylbut-2-enyl diphosphate reductase (EC 1.17.7.4)
NC_009648	25	304	fig|272620.9.peg.25	KPN_00025	rihC	PLF_570_00000483	PGF_02621603	Non-specific ribonucleoside hydrolase RihC	25648	26562	+	bi (<->)	573.44975.con.0004	1817	304	fig|573.44975.peg.1817			Non-specific ribonucleoside hydrolase RihC	1	0.997	bi (<->)	573.40931.con.0009	3547	304	fig|573.40931.peg.3547			Non-specific ribonucleoside hydrolase RihC	1	0.997	bi (<->)	573.47033.con.0001	227	304	fig|573.47033.peg.227			Non-specific ribonucleoside hydrolase RihC	1	0.997	bi (<->)	573.47035.con.0001	4669	304	fig|573.47035.peg.4669			Non-specific ribonucleoside hydrolase RihC
NC_009648	26	309	fig|272620.9.peg.26	KPN_00027	yeaT	PLF_570_00001247	PGF_07987589	Transcriptional regulator, LysR family	26906	27835	-	bi (<->)	573.44975.con.0004	1816	309	fig|573.44975.peg.1816			Transcriptional regulator, LysR family	0.997	0.997	bi (<->)	573.40931.con.0009	3546	309	fig|573.40931.peg.3546			Transcriptional regulator, LysR family	0.994	0.997	bi (<->)	573.47033.con.0001	226	309	fig|573.47033.peg.226			Transcriptional regulator, LysR family	0.994	0.997	bi (<->)	573.47035.con.0001	4668	149	fig|573.47035.peg.4668			Transcriptional regulator, LysR family
NC_009648	27	209	fig|272620.9.peg.27			PLF_570_00003206	PGF_00020376	Metal-dependent hydrolase related to alanyl-tRNA synthetase	27928	28557	+	bi (<->)	573.44975.con.0004	1815	209	fig|573.44975.peg.1815			Metal-dependent hydrolase related to alanyl-tRNA synthetase	0.995	0.995	bi (<->)	573.40931.con.0009	3545	209	fig|573.40931.peg.3545			Metal-dependent hydrolase related to alanyl-tRNA synthetase	0.995	0.995	bi (<->)	573.47033.con.0001	225	209	fig|573.47033.peg.225			Metal-dependent hydrolase related to alanyl-tRNA synthetase	0.986	0.995	bi (<->)	573.47035.con.0001	4665	128	fig|573.47035.peg.4665			Metal-dependent hydrolase related to alanyl-tRNA synthetase
NC_009648	28	221	fig|272620.9.peg.28	KPN_00028		PLF_570_00004558	PGF_00060204	Tricarboxylate transport transcriptional regulator TctD => Citrate response regulator CitB	28563	29228	-	uni (->)	573.44975.con.0004	1798	232	fig|573.44975.peg.1798			Tricarboxylate transport transcriptional regulator TctD => Citrate response regulator CitB	0.412	0.897	uni (->)	573.40931.con.0009	3528	232	fig|573.40931.peg.3528			Tricarboxylate transport transcriptional regulator TctD => Citrate response regulator CitB	0.412	0.897	uni (->)	573.47033.con.0001	208	250	fig|573.47033.peg.208			Tricarboxylate transport transcriptional regulator TctD => Citrate response regulator CitB	0.412	0.832	uni (->)	573.47035.con.0001	4645	250	fig|573.47035.peg.4645			Tricarboxylate transport transcriptional regulator TctD => Citrate response regulator CitB
NC_009648	29	571	fig|272620.9.peg.29	KPN_00029		PLF_570_00004529	PGF_03861808	Tricarboxylate transport sensor protein TctE => Citrate response regulator CitA	29260	30975	-	uni (->)	573.44975.con.0004	1797	541	fig|573.44975.peg.1797			Tricarboxylate transport sensor protein TctE => Citrate response regulator CitA	0.441	0.965	uni (->)	573.40931.con.0009	3527	541	fig|573.40931.peg.3527			Tricarboxylate transport sensor protein TctE => Citrate response regulator CitA	0.441	0.965	uni (->)	573.47033.con.0001	207	541	fig|573.47033.peg.207			Tricarboxylate transport sensor protein TctE => Citrate response regulator CitA	0.441	0.965	uni (->)	573.47035.con.0001	4644	547	fig|573.47035.peg.4644			Tricarboxylate transport sensor protein TctE => Citrate response regulator CitA
NC_009648	30	433	fig|272620.9.peg.30	KPN_00030	dcoB	PLF_570_00000105	PGF_00028516	Oxaloacetate decarboxylase Na(+) pump, beta chain (EC 4.1.1.3)	31060	32361	-	bi (<->)	573.44975.con.0011	3249	433	fig|573.44975.peg.3249			Oxaloacetate decarboxylase Na(+) pump, beta chain (EC 4.1.1.3)	1	0.998	bi (<->)	573.40931.con.0010	3732	435	fig|573.40931.peg.3732			Oxaloacetate decarboxylase Na(+) pump, beta chain (EC 4.1.1.3)	0.998	0.993	bi (<->)	573.47033.con.0001	1731	433	fig|573.47033.peg.1731			Oxaloacetate decarboxylase Na(+) pump, beta chain (EC 4.1.1.3)	0.995	0.998
NC_009648	31	588	fig|272620.9.peg.31	KPN_00031		PLF_570_00070138	PGF_07654256	Oxaloacetate decarboxylase Na(+) pump, alpha chain (EC 4.1.1.3)	32377	34143	-	uni (->)	573.44975.con.0011	3250	594	fig|573.44975.peg.3250			Oxaloacetate decarboxylase Na(+) pump, alpha chain (EC 4.1.1.3)	0.971	0.998	bi (<->)	573.40931.con.0010	3731	588	fig|573.40931.peg.3731			Oxaloacetate decarboxylase Na(+) pump, alpha chain (EC 4.1.1.3)	0.99	0.998	bi (<->)	573.47033.con.0001	1729	303	fig|573.47033.peg.1729			Oxaloacetate decarboxylase Na(+) pump, alpha chain (EC 4.1.1.3)	0.996	0.904
NC_009648	32	83	fig|272620.9.peg.32	KPN_00032	dcoC	PLF_570_00087128	PGF_08212976	Oxaloacetate decarboxylase Na(+) pump, gamma chain (EC 4.1.1.3)	34159	34410	-	bi (<->)	573.44975.con.0011	3251	83	fig|573.44975.peg.3251			Oxaloacetate decarboxylase Na(+) pump, gamma chain (EC 4.1.1.3)	0.94	0.988	uni (->)	573.40931.con.0010	3730	83	fig|573.40931.peg.3730			Oxaloacetate decarboxylase Na(+) pump, gamma chain (EC 4.1.1.3)	0.976	0.988	bi (<->)	573.47033.con.0001	1728	83	fig|573.47033.peg.1728			Oxaloacetate decarboxylase Na(+) pump, gamma chain (EC 4.1.1.3)	0.952	0.988
NC_009648	33	446	fig|272620.9.peg.33	KPN_00033		PLF_570_00004547	PGF_00418126	Citrate-sodium symporter (TC 2.A.24.1.1)	34566	35906	-	uni (->)	573.44975.con.0004	1795	463	fig|573.44975.peg.1795			L-malate or citrate/H+ symporter CimH (TC 2.A.24.2.4)	0.298	0.879	uni (->)	573.40931.con.0009	3526	454	fig|573.40931.peg.3526			L-malate or citrate/H+ symporter CimH (TC 2.A.24.2.4)	0.298	0.896	uni (->)	573.47033.con.0001	206	463	fig|573.47033.peg.206			L-malate or citrate/H+ symporter CimH (TC 2.A.24.2.4)	0.298	0.879	uni (->)	573.47035.con.0001	4642	454	fig|573.47035.peg.4642			L-malate or citrate/H+ symporter CimH (TC 2.A.24.2.4)
NC_009648	34	342	fig|272620.9.peg.34	KPN_00034	citC2	PLF_570_00004538	PGF_00067742	[Citrate [pro-3S]-lyase] ligase (EC 6.2.1.22)	36163	37191	+
NC_009648	35	97	fig|272620.9.peg.35	KPN_00035	citD2	PLF_570_00004556	PGF_00418101	Citrate lyase gamma chain, acyl carrier protein	37222	37515	+
NC_009648	36	289	fig|272620.9.peg.36	KPN_00036	citE2	PLF_570_00004535	PGF_01442763	Citrate lyase beta chain (EC 4.1.3.6)	37512	38381	+
NC_009648	37	508	fig|272620.9.peg.37	KPN_00037	citF2	PLF_570_00004484	PGF_00418097	Citrate lyase alpha chain (EC 4.1.3.6)	38392	39918	+
NC_009648	38	302	fig|272620.9.peg.38	KPN_00038	citG2	PLF_570_00004562	PGF_01189572	Triphosphoribosyl-dephospho-CoA synthase (EC 2.4.2.52)	39937	40845	+	uni (->)	573.44975.con.0003	1607	280	fig|573.44975.peg.1607			Triphosphoribosyl-dephospho-CoA synthase (EC 2.4.2.52)	0.363	0.979	uni (->)	573.40931.con.0016	4884	280	fig|573.40931.peg.4884			Triphosphoribosyl-dephospho-CoA synthase (EC 2.4.2.52)	0.36	0.979	uni (->)	573.47033.con.0001	4437	280	fig|573.47033.peg.4437			Triphosphoribosyl-dephospho-CoA synthase (EC 2.4.2.52)	0.363	0.979	uni (->)	573.47035.con.0001	2156	280	fig|573.47035.peg.2156			Triphosphoribosyl-dephospho-CoA synthase (EC 2.4.2.52)
NC_009648	39	273	fig|272620.9.peg.39	KPN_00039	dapB	PLF_570_00001626	PGF_01176589	4-hydroxy-tetrahydrodipicolinate reductase (EC 1.17.1.8)	41074	41895	+	bi (<->)	573.44975.con.0004	1814	273	fig|573.44975.peg.1814			4-hydroxy-tetrahydrodipicolinate reductase (EC 1.17.1.8)	0.996	0.996	bi (<->)	573.40931.con.0009	3544	273	fig|573.40931.peg.3544			4-hydroxy-tetrahydrodipicolinate reductase (EC 1.17.1.8)	0.996	0.996	bi (<->)	573.47033.con.0001	224	273	fig|573.47033.peg.224			4-hydroxy-tetrahydrodipicolinate reductase (EC 1.17.1.8)	0.989	0.996	bi (<->)	573.47035.con.0001	4664	194	fig|573.47035.peg.4664			4-hydroxy-tetrahydrodipicolinate reductase (EC 1.17.1.8)
NC_009648	40	39	fig|272620.9.peg.40			PLF_570_00009196	PGF_01959150	hypothetical protein	41973	42092	-
NC_009648	41	382	fig|272620.9.peg.41	KPN_00040	carA	PLF_570_00000676	PGF_07015581	Carbamoyl-phosphate synthase small chain (EC 6.3.5.5)	42353	43501	+	bi (<->)	573.44975.con.0004	1811	382	fig|573.44975.peg.1811			Carbamoyl-phosphate synthase small chain (EC 6.3.5.5)	0.997	0.997	bi (<->)	573.40931.con.0009	3541	382	fig|573.40931.peg.3541			Carbamoyl-phosphate synthase small chain (EC 6.3.5.5)	0.997	0.997	bi (<->)	573.47033.con.0001	222	391	fig|573.47033.peg.222			Carbamoyl-phosphate synthase small chain (EC 6.3.5.5)	0.997	0.974	bi (<->)	573.47035.con.0001	4661	391	fig|573.47035.peg.4661			Carbamoyl-phosphate synthase small chain (EC 6.3.5.5)
NC_009648	42	38	fig|272620.9.peg.42			PLF_570_00005964	PGF_01958593	hypothetical protein	43564	43680	-
NC_009648	43	1074	fig|272620.9.peg.43	KPN_00041	carB	PLF_570_00000204	PGF_00416410	Carbamoyl-phosphate synthase large chain (EC 6.3.5.5)	43661	46885	+	bi (<->)	573.44975.con.0004	1810	1074	fig|573.44975.peg.1810			Carbamoyl-phosphate synthase large chain (EC 6.3.5.5)	1	0.999	bi (<->)	573.40931.con.0009	3540	1074	fig|573.40931.peg.3540			Carbamoyl-phosphate synthase large chain (EC 6.3.5.5)	0.998	0.999	bi (<->)	573.47033.con.0001	220	960	fig|573.47033.peg.220			Carbamoyl-phosphate synthase large chain (EC 6.3.5.5)	1	0.999	bi (<->)	573.47035.con.0001	4659	960	fig|573.47035.peg.4659			Carbamoyl-phosphate synthase large chain (EC 6.3.5.5)
NC_009648	44	77	fig|272620.9.peg.44	KPN_00042	ygdI	PLF_570_00007346	PGF_00042440	Putative outer membrane lipoprotein STM0080	47055	47288	+	bi (<->)	573.44975.con.0004	1809	77	fig|573.44975.peg.1809			Putative outer membrane lipoprotein STM0080	1	0.987	bi (<->)	573.40931.con.0009	3539	77	fig|573.40931.peg.3539			Putative outer membrane lipoprotein STM0080	1	0.987	bi (<->)	573.47033.con.0001	219	77	fig|573.47033.peg.219			Putative outer membrane lipoprotein STM0080	1	0.987	bi (<->)	573.47035.con.0001	4658	77	fig|573.47035.peg.4658			Putative outer membrane lipoprotein STM0080
NC_009648	45	177	fig|272620.9.peg.45	KPN_00043	yabF	PLF_570_00000874	PGF_00008487	Glutathione-regulated potassium-efflux system ancillary protein KefF	47420	47953	+	bi (<->)	573.44975.con.0004	1808	177	fig|573.44975.peg.1808			Glutathione-regulated potassium-efflux system ancillary protein KefF	1	0.994	bi (<->)	573.40931.con.0009	3538	177	fig|573.40931.peg.3538			Glutathione-regulated potassium-efflux system ancillary protein KefF	0.994	0.994	bi (<->)	573.47033.con.0001	218	177	fig|573.47033.peg.218			Glutathione-regulated potassium-efflux system ancillary protein KefF	0.994	0.994	bi (<->)	573.47035.con.0001	4657	177	fig|573.47035.peg.4657			Glutathione-regulated potassium-efflux system ancillary protein KefF
NC_009648	46	621	fig|272620.9.peg.46	KPN_00044	kefC	PLF_570_00000560	PGF_03085583	Glutathione-regulated potassium-efflux system protein KefC	47946	49811	+	bi (<->)	573.44975.con.0004	1807	621	fig|573.44975.peg.1807			Glutathione-regulated potassium-efflux system protein KefC	1	0.998	bi (<->)	573.40931.con.0009	3537	621	fig|573.40931.peg.3537			Glutathione-regulated potassium-efflux system protein KefC	1	0.998	bi (<->)	573.47033.con.0001	217	668	fig|573.47033.peg.217			Glutathione-regulated potassium-efflux system protein KefC	1	0.925	bi (<->)	573.47035.con.0001	4656	390	fig|573.47035.peg.4656			Glutathione-regulated potassium-efflux system protein KefC
NC_009648	47	159	fig|272620.9.peg.47	KPN_00045	folA	PLF_570_00000848	PGF_09348764	Dihydrofolate reductase (EC 1.5.1.3)	49985	50464	+	bi (<->)	573.44975.con.0004	1806	159	fig|573.44975.peg.1806			Dihydrofolate reductase (EC 1.5.1.3)	1	0.994	bi (<->)	573.40931.con.0009	3536	159	fig|573.40931.peg.3536			Dihydrofolate reductase (EC 1.5.1.3)	1	0.994	bi (<->)	573.47033.con.0001	216	159	fig|573.47033.peg.216			Dihydrofolate reductase (EC 1.5.1.3)	1	0.994	bi (<->)	573.47035.con.0001	4653	159	fig|573.47035.peg.4653			Dihydrofolate reductase (EC 1.5.1.3)
NC_009648	48	282	fig|272620.9.peg.48	KPN_00046	apaH	PLF_570_00001653	PGF_07763915	Bis(5'-nucleosyl)-tetraphosphatase, symmetrical (EC 3.6.1.41)	50717	51565	-	bi (<->)	573.44975.con.0004	1805	282	fig|573.44975.peg.1805			Bis(5'-nucleosyl)-tetraphosphatase, symmetrical (EC 3.6.1.41)	1	0.996	bi (<->)	573.40931.con.0009	3535	299	fig|573.40931.peg.3535			Bis(5'-nucleosyl)-tetraphosphatase, symmetrical (EC 3.6.1.41)	1	0.94	bi (<->)	573.47033.con.0001	215	299	fig|573.47033.peg.215			Bis(5'-nucleosyl)-tetraphosphatase, symmetrical (EC 3.6.1.41)	1	0.94	bi (<->)	573.47035.con.0001	4652	299	fig|573.47035.peg.4652			Bis(5'-nucleosyl)-tetraphosphatase, symmetrical (EC 3.6.1.41)
NC_009648	49	125	fig|272620.9.peg.49	KPN_00047	apaG	PLF_570_00003098	PGF_01708405	ApaG protein	51570	51947	-	bi (<->)	573.44975.con.0004	1804	125	fig|573.44975.peg.1804			ApaG protein	0.992	0.992	bi (<->)	573.40931.con.0009	3534	125	fig|573.40931.peg.3534			ApaG protein	0.992	0.992	bi (<->)	573.47033.con.0001	214	125	fig|573.47033.peg.214			ApaG protein	0.992	0.992	bi (<->)	573.47035.con.0001	4651	125	fig|573.47035.peg.4651			ApaG protein
NC_009648	50	273	fig|272620.9.peg.50	KPN_00048	ksgA	PLF_570_00001873	PGF_00049827	SSU rRNA (adenine(1518)-N(6)/adenine(1519)-N(6))-dimethyltransferase (EC 2.1.1.182)	51950	52771	-	bi (<->)	573.44975.con.0004	1803	273	fig|573.44975.peg.1803			SSU rRNA (adenine(1518)-N(6)/adenine(1519)-N(6))-dimethyltransferase (EC 2.1.1.182)	1	0.996	bi (<->)	573.40931.con.0009	3533	273	fig|573.40931.peg.3533			SSU rRNA (adenine(1518)-N(6)/adenine(1519)-N(6))-dimethyltransferase (EC 2.1.1.182)	1	0.996	bi (<->)	573.47033.con.0001	213	273	fig|573.47033.peg.213			SSU rRNA (adenine(1518)-N(6)/adenine(1519)-N(6))-dimethyltransferase (EC 2.1.1.182)	1	0.996	bi (<->)	573.47035.con.0001	4650	273	fig|573.47035.peg.4650			SSU rRNA (adenine(1518)-N(6)/adenine(1519)-N(6))-dimethyltransferase (EC 2.1.1.182)
NC_009648	51	329	fig|272620.9.peg.51	KPN_00049	pdxA	PLF_570_00000525	PGF_00424447	4-hydroxythreonine-4-phosphate dehydrogenase (EC 1.1.1.262)	52768	53757	-	bi (<->)	573.44975.con.0004	1802	329	fig|573.44975.peg.1802			4-hydroxythreonine-4-phosphate dehydrogenase (EC 1.1.1.262)	0.994	0.997	bi (<->)	573.40931.con.0009	3532	329	fig|573.40931.peg.3532			4-hydroxythreonine-4-phosphate dehydrogenase (EC 1.1.1.262)	0.994	0.997	bi (<->)	573.47033.con.0001	212	307	fig|573.47033.peg.212			4-hydroxythreonine-4-phosphate dehydrogenase (EC 1.1.1.262)	0.99	0.997	bi (<->)	573.47035.con.0001	4649	329	fig|573.47035.peg.4649			4-hydroxythreonine-4-phosphate dehydrogenase (EC 1.1.1.262)
NC_009648	52	428	fig|272620.9.peg.52	KPN_00050	surA	PLF_570_00001546	PGF_07075462	Periplasmic chaperone and peptidyl-prolyl cis-trans isomerase of outer membrane proteins SurA (EC 5.2.1.8)	53763	55049	-	bi (<->)	573.44975.con.0004	1801	428	fig|573.44975.peg.1801			Periplasmic chaperone and peptidyl-prolyl cis-trans isomerase of outer membrane proteins SurA (EC 5.2.1.8)	1	0.998	bi (<->)	573.40931.con.0009	3531	428	fig|573.40931.peg.3531			Periplasmic chaperone and peptidyl-prolyl cis-trans isomerase of outer membrane proteins SurA (EC 5.2.1.8)	1	0.998	bi (<->)	573.47033.con.0001	211	405	fig|573.47033.peg.211			Periplasmic chaperone and peptidyl-prolyl cis-trans isomerase of outer membrane proteins SurA (EC 5.2.1.8)	0.998	0.998	bi (<->)	573.47035.con.0001	4648	428	fig|573.47035.peg.4648			Periplasmic chaperone and peptidyl-prolyl cis-trans isomerase of outer membrane proteins SurA (EC 5.2.1.8)
NC_009648	53	751	fig|272620.9.peg.53	KPN_00051	imp	PLF_570_00000738	PGF_09964285	LPS-assembly protein LptD @ Organic solvent tolerance protein precursor	55104	57359	-	bi (<->)	573.44975.con.0004	1800	782	fig|573.44975.peg.1800			LPS-assembly protein LptD @ Organic solvent tolerance protein precursor	1	0.959	bi (<->)	573.40931.con.0009	3530	771	fig|573.40931.peg.3530			LPS-assembly protein LptD @ Organic solvent tolerance protein precursor	1	0.973	bi (<->)	573.47033.con.0001	210	782	fig|573.47033.peg.210			LPS-assembly protein LptD @ Organic solvent tolerance protein precursor	1	0.959	bi (<->)	573.47035.con.0001	4647	782	fig|573.47035.peg.4647			LPS-assembly protein LptD @ Organic solvent tolerance protein precursor
NC_009648	54	275	fig|272620.9.peg.54	KPN_00052	djlA	PLF_570_00001367	PGF_00423709	DnaJ-like protein DjlA	57696	58523	+	bi (<->)	573.44975.con.0004	1799	275	fig|573.44975.peg.1799			DnaJ-like protein DjlA	1	0.996	bi (<->)	573.40931.con.0009	3529	275	fig|573.40931.peg.3529			DnaJ-like protein DjlA	1	0.996	bi (<->)	573.47033.con.0001	209	275	fig|573.47033.peg.209			DnaJ-like protein DjlA	1	0.996	bi (<->)	573.47035.con.0001	4646	275	fig|573.47035.peg.4646			DnaJ-like protein DjlA
NC_009648	55	232	fig|272620.9.peg.55	KPN_00053		PLF_570_00000981	PGF_00060204	Tricarboxylate transport transcriptional regulator TctD => Citrate response regulator CitB	58556	59254	-	bi (<->)	573.44975.con.0004	1798	232	fig|573.44975.peg.1798			Tricarboxylate transport transcriptional regulator TctD => Citrate response regulator CitB	1	0.996	bi (<->)	573.40931.con.0009	3528	232	fig|573.40931.peg.3528			Tricarboxylate transport transcriptional regulator TctD => Citrate response regulator CitB	1	0.996	bi (<->)	573.47033.con.0001	208	250	fig|573.47033.peg.208			Tricarboxylate transport transcriptional regulator TctD => Citrate response regulator CitB	1	0.92	bi (<->)	573.47035.con.0001	4645	250	fig|573.47035.peg.4645			Tricarboxylate transport transcriptional regulator TctD => Citrate response regulator CitB
NC_009648	56	541	fig|272620.9.peg.56	KPN_00054		PLF_570_00087312	PGF_03861808	Tricarboxylate transport sensor protein TctE => Citrate response regulator CitA	59244	60869	-	bi (<->)	573.44975.con.0004	1797	541	fig|573.44975.peg.1797			Tricarboxylate transport sensor protein TctE => Citrate response regulator CitA	1	0.998	bi (<->)	573.40931.con.0009	3527	541	fig|573.40931.peg.3527			Tricarboxylate transport sensor protein TctE => Citrate response regulator CitA	1	0.998	bi (<->)	573.47033.con.0001	207	541	fig|573.47033.peg.207			Tricarboxylate transport sensor protein TctE => Citrate response regulator CitA	1	0.998	bi (<->)	573.47035.con.0001	4644	547	fig|573.47035.peg.4644			Tricarboxylate transport sensor protein TctE => Citrate response regulator CitA
NC_009648	57	454	fig|272620.9.peg.57	KPN_00055		PLF_570_00000392	PGF_01103529	L-malate or citrate/H+ symporter CimH (TC 2.A.24.2.4)	61194	62558	+	bi (<->)	573.44975.con.0004	1795	463	fig|573.44975.peg.1795			L-malate or citrate/H+ symporter CimH (TC 2.A.24.2.4)	1	0.978	bi (<->)	573.40931.con.0009	3526	454	fig|573.40931.peg.3526			L-malate or citrate/H+ symporter CimH (TC 2.A.24.2.4)	1	0.998	bi (<->)	573.47033.con.0001	206	463	fig|573.47033.peg.206			L-malate or citrate/H+ symporter CimH (TC 2.A.24.2.4)	1	0.978	bi (<->)	573.47035.con.0001	4642	454	fig|573.47035.peg.4642			L-malate or citrate/H+ symporter CimH (TC 2.A.24.2.4)
NC_009648	58	177	fig|272620.9.peg.58	KPN_00056		PLF_570_00002030	PGF_07518589	Citrate lyase holo-[acyl-carrier-protein] synthase (EC 2.7.7.61)	62744	63277	+	bi (<->)	573.44975.con.0004	1794	179	fig|573.44975.peg.1794			Citrate lyase holo-[acyl-carrier-protein] synthase (EC 2.7.7.61)	0.994	0.983	bi (<->)	573.40931.con.0009	3525	179	fig|573.40931.peg.3525			Citrate lyase holo-[acyl-carrier-protein] synthase (EC 2.7.7.61)	0.994	0.983	bi (<->)	573.47033.con.0001	205	179	fig|573.47033.peg.205			Citrate lyase holo-[acyl-carrier-protein] synthase (EC 2.7.7.61)	0.989	0.983	bi (<->)	573.47035.con.0001	4641	179	fig|573.47035.peg.4641			Citrate lyase holo-[acyl-carrier-protein] synthase (EC 2.7.7.61)
NC_009648	59	219	fig|272620.9.peg.59	KPN_00057	rluA	PLF_570_00002639	PGF_00048824	LSU rRNA pseudouridine(746) synthase (EC 5.4.99.29) @ tRNA pseudouridine(32) synthase (EC 5.4.99.28)	63352	64011	-	bi (<->)	573.44975.con.0004	1793	219	fig|573.44975.peg.1793			LSU rRNA pseudouridine(746) synthase (EC 5.4.99.29) @ tRNA pseudouridine(32) synthase (EC 5.4.99.28)	1	0.995	bi (<->)	573.40931.con.0009	3524	219	fig|573.40931.peg.3524			LSU rRNA pseudouridine(746) synthase (EC 5.4.99.29) @ tRNA pseudouridine(32) synthase (EC 5.4.99.28)	0.995	0.995	bi (<->)	573.47033.con.0001	204	173	fig|573.47033.peg.204			LSU rRNA pseudouridine(746) synthase (EC 5.4.99.29) @ tRNA pseudouridine(32) synthase (EC 5.4.99.28)	1	0.994	bi (<->)	573.47035.con.0001	4640	219	fig|573.47035.peg.4640			LSU rRNA pseudouridine(746) synthase (EC 5.4.99.29) @ tRNA pseudouridine(32) synthase (EC 5.4.99.28)
NC_009648	60	968	fig|272620.9.peg.60	KPN_00058	hepA	PLF_570_00000191	PGF_05075484	RNA polymerase associated protein RapA	64024	66930	-	bi (<->)	573.44975.con.0004	1792	968	fig|573.44975.peg.1792			RNA polymerase associated protein RapA	0.999	0.999	bi (<->)	573.40931.con.0009	3523	968	fig|573.40931.peg.3523			RNA polymerase associated protein RapA	0.999	0.999	bi (<->)	573.47033.con.0001	202	968	fig|573.47033.peg.202			RNA polymerase associated protein RapA	0.998	0.999	bi (<->)	573.47035.con.0001	4639	968	fig|573.47035.peg.4639			RNA polymerase associated protein RapA
NC_009648	61	785	fig|272620.9.peg.61	KPN_00059	polB	PLF_570_00000375	PGF_00421477	DNA polymerase II (EC 2.7.7.7)	67118	69475	-	bi (<->)	573.44975.con.0004	1791	785	fig|573.44975.peg.1791			DNA polymerase II (EC 2.7.7.7)	0.999	0.999	bi (<->)	573.40931.con.0009	3522	785	fig|573.40931.peg.3522			DNA polymerase II (EC 2.7.7.7)	0.996	0.999	bi (<->)	573.47033.con.0001	200	441	fig|573.47033.peg.200			DNA polymerase II (EC 2.7.7.7)	0.998	0.982	bi (<->)	573.47035.con.0001	4635	434	fig|573.47035.peg.4635			DNA polymerase II (EC 2.7.7.7)
NC_009648	62	231	fig|272620.9.peg.62	KPN_00060	araD	PLF_570_00000087	PGF_05225955	L-ribulose-5-phosphate 4-epimerase (EC 5.1.3.4)	69651	70346	-	bi (<->)	573.44975.con.0004	1790	231	fig|573.44975.peg.1790			L-ribulose-5-phosphate 4-epimerase (EC 5.1.3.4)	0.996	0.996	bi (<->)	573.40931.con.0009	3521	231	fig|573.40931.peg.3521			L-ribulose-5-phosphate 4-epimerase (EC 5.1.3.4)	0.996	0.996	bi (<->)	573.47033.con.0001	199	231	fig|573.47033.peg.199			L-ribulose-5-phosphate 4-epimerase (EC 5.1.3.4)	0.996	0.996	bi (<->)	573.47035.con.0001	4634	231	fig|573.47035.peg.4634			L-ribulose-5-phosphate 4-epimerase (EC 5.1.3.4)
NC_009648	63	500	fig|272620.9.peg.63	KPN_00061	araA	PLF_570_00000892	PGF_00016028	L-arabinose isomerase (EC 5.3.1.4)	70484	71986	-	bi (<->)	573.44975.con.0004	1789	500	fig|573.44975.peg.1789			L-arabinose isomerase (EC 5.3.1.4)	0.998	0.998	bi (<->)	573.40931.con.0009	3520	500	fig|573.40931.peg.3520			L-arabinose isomerase (EC 5.3.1.4)	0.996	0.998	bi (<->)	573.47033.con.0001	198	486	fig|573.47033.peg.198			L-arabinose isomerase (EC 5.3.1.4)	0.996	0.998	bi (<->)	573.47035.con.0001	4633	661	fig|573.47035.peg.4633			L-arabinose isomerase (EC 5.3.1.4)
NC_009648	64	569	fig|272620.9.peg.64	KPN_00062	araB	PLF_570_00000965	PGF_04205755	Ribulokinase (EC 2.7.1.16)	71997	73706	-	bi (<->)	573.44975.con.0004	1788	569	fig|573.44975.peg.1788			Ribulokinase (EC 2.7.1.16)	0.998	0.998	bi (<->)	573.40931.con.0009	3519	569	fig|573.40931.peg.3519			Ribulokinase (EC 2.7.1.16)	0.996	0.998	bi (<->)	573.47033.con.0001	197	569	fig|573.47033.peg.197			Ribulokinase (EC 2.7.1.16)	0.996	0.998	bi (<->)	573.47035.con.0001	4632	417	fig|573.47035.peg.4632			Ribulokinase (EC 2.7.1.16)
NC_009648	65	56	fig|272620.9.peg.65			PLF_570_00004330	PGF_00280335	hypothetical protein	73888	74058	-
NC_009648	66	281	fig|272620.9.peg.66	KPN_00063	araC	PLF_570_00002013	PGF_00063310	Arabinose operon regulatory protein AraC	74044	74889	+	bi (<->)	573.44975.con.0004	1787	281	fig|573.44975.peg.1787			Arabinose operon regulatory protein AraC	1	0.996	bi (<->)	573.40931.con.0009	3518	281	fig|573.40931.peg.3518			Arabinose operon regulatory protein AraC	1	0.996	bi (<->)	573.47033.con.0001	195	281	fig|573.47033.peg.195			Arabinose operon regulatory protein AraC	1	0.996	bi (<->)	573.47035.con.0001	4630	288	fig|573.47035.peg.4630			Arabinose operon regulatory protein AraC
NC_009648	67	255	fig|272620.9.peg.67	KPN_00064	yabI	PLF_570_00003104	PGF_00422675	DedA family inner membrane protein YabI	75018	75785	+	bi (<->)	573.44975.con.0004	1786	255	fig|573.44975.peg.1786			DedA family inner membrane protein YabI	1	0.996	bi (<->)	573.40931.con.0009	3517	255	fig|573.40931.peg.3517			DedA family inner membrane protein YabI	1	0.996	bi (<->)	573.47033.con.0001	194	255	fig|573.47033.peg.194			DedA family inner membrane protein YabI	0.996	0.996	bi (<->)	573.47035.con.0001	4629	255	fig|573.47035.peg.4629			DedA family inner membrane protein YabI
NC_009648	68	233	fig|272620.9.peg.68	KPN_00065	thiQ	PLF_570_00003176	PGF_00056496	Thiamin ABC transporter, ATPase component	75772	76473	-	bi (<->)	573.44975.con.0004	1785	233	fig|573.44975.peg.1785			Thiamin ABC transporter, ATPase component	0.996	0.996	bi (<->)	573.40931.con.0009	3516	233	fig|573.40931.peg.3516			Thiamin ABC transporter, ATPase component	0.991	0.996	bi (<->)	573.47033.con.0001	193	233	fig|573.47033.peg.193			Thiamin ABC transporter, ATPase component	0.996	0.996	bi (<->)	573.47035.con.0001	4628	233	fig|573.47035.peg.4628			Thiamin ABC transporter, ATPase component
NC_009648	69	536	fig|272620.9.peg.69	KPN_00066	thiP	PLF_570_00002763	PGF_07540743	Thiamin ABC transporter, transmembrane component	76457	78067	-	bi (<->)	573.44975.con.0004	1784	536	fig|573.44975.peg.1784			Thiamin ABC transporter, transmembrane component	0.994	0.998	bi (<->)	573.40931.con.0009	3515	536	fig|573.40931.peg.3515			Thiamin ABC transporter, transmembrane component	1	0.998	bi (<->)	573.47033.con.0001	192	536	fig|573.47033.peg.192			Thiamin ABC transporter, transmembrane component	1	0.998	bi (<->)	573.47035.con.0001	4627	536	fig|573.47035.peg.4627			Thiamin ABC transporter, transmembrane component
NC_009648	70	327	fig|272620.9.peg.70	KPN_00067	tbpA	PLF_570_00002220	PGF_03801045	Thiamin ABC transporter, substrate-binding component	78043	79026	-	bi (<->)	573.44975.con.0004	1783	327	fig|573.44975.peg.1783			Thiamin ABC transporter, substrate-binding component	0.997	0.997	bi (<->)	573.40931.con.0009	3514	327	fig|573.40931.peg.3514			Thiamin ABC transporter, substrate-binding component	0.997	0.997	bi (<->)	573.47033.con.0001	191	259	fig|573.47033.peg.191			Thiamin ABC transporter, substrate-binding component	0.996	0.996	bi (<->)	573.47035.con.0001	4626	249	fig|573.47035.peg.4626			Thiamin ABC transporter, substrate-binding component
NC_009648	71	551	fig|272620.9.peg.71	KPN_00068	yabN	PLF_570_00000623	PGF_00051530	SgrR, sugar-phosphate stress, transcriptional activator of SgrS small RNA	79316	80971	-	bi (<->)	573.44975.con.0004	1782	551	fig|573.44975.peg.1782			SgrR, sugar-phosphate stress, transcriptional activator of SgrS small RNA	0.996	0.998	bi (<->)	573.40931.con.0009	3513	551	fig|573.40931.peg.3513			SgrR, sugar-phosphate stress, transcriptional activator of SgrS small RNA	1	0.998	bi (<->)	573.47033.con.0001	189	551	fig|573.47033.peg.189			SgrR, sugar-phosphate stress, transcriptional activator of SgrS small RNA	1	0.998	bi (<->)	573.47035.con.0001	4623	497	fig|573.47035.peg.4623			SgrR, sugar-phosphate stress, transcriptional activator of SgrS small RNA
NC_009648	72	394	fig|272620.9.peg.72	KPN_00070	setA	PLF_570_00000264	PGF_00045150	Sugar efflux transporter A	81479	82663	+	bi (<->)	573.44975.con.0004	1780	394	fig|573.44975.peg.1780			Sugar efflux transporter A	0.995	0.997	bi (<->)	573.40931.con.0009	3511	394	fig|573.40931.peg.3511			Sugar efflux transporter A	0.997	0.997	bi (<->)	573.47033.con.0001	187	394	fig|573.47033.peg.187			Sugar efflux transporter A	0.995	0.997	bi (<->)	573.47035.con.0001	4620	394	fig|573.47035.peg.4620			Sugar efflux transporter A
NC_009648	73	402	fig|272620.9.peg.73	KPN_00071		PLF_570_00003421	PGF_09996723	Uncharacterized MFS-type transporter	82697	83905	-	bi (<->)	573.44975.con.0004	1779	436	fig|573.44975.peg.1779			Uncharacterized MFS-type transporter	0.995	0.92	bi (<->)	573.40931.con.0009	3510	436	fig|573.40931.peg.3510			Uncharacterized MFS-type transporter	0.995	0.92	bi (<->)	573.47033.con.0001	186	242	fig|573.47033.peg.186			Uncharacterized MFS-type transporter	0.992	0.996	uni (->)	573.47035.con.0001	1230	440	fig|573.47035.peg.1230			Uncharacterized MFS-type transporter
NC_009648	74	298	fig|272620.9.peg.74	KPN_00072		PLF_570_00003639	PGF_07987589	Transcriptional regulator, LysR family	84239	85135	+	bi (<->)	573.44975.con.0004	1778	298	fig|573.44975.peg.1778			Transcriptional regulator, LysR family	0.997	0.997	bi (<->)	573.40931.con.0009	3509	298	fig|573.40931.peg.3509			Transcriptional regulator, LysR family	0.997	0.997	bi (<->)	573.47033.con.0001	184	298	fig|573.47033.peg.184			Transcriptional regulator, LysR family	0.997	0.997	bi (<->)	573.47035.con.0001	4616	273	fig|573.47035.peg.4616			Transcriptional regulator, LysR family
NC_009648	75	251	fig|272620.9.peg.75	KPN_00073	aroD	PLF_570_00001291	PGF_05922432	3-dehydroquinate dehydratase I (EC 4.2.1.10)	85173	85928	-	bi (<->)	573.44975.con.0004	1777	251	fig|573.44975.peg.1777			3-dehydroquinate dehydratase I (EC 4.2.1.10)	0.996	0.996	bi (<->)	573.40931.con.0009	3508	251	fig|573.40931.peg.3508			3-dehydroquinate dehydratase I (EC 4.2.1.10)	1	0.996	bi (<->)	573.47033.con.0001	183	251	fig|573.47033.peg.183			3-dehydroquinate dehydratase I (EC 4.2.1.10)	1	0.996	bi (<->)	573.47035.con.0001	4615	255	fig|573.47035.peg.4615			3-dehydroquinate dehydratase I (EC 4.2.1.10)
NC_009648	76	404	fig|272620.9.peg.76	KPN_00074	ydiM	PLF_570_00002355	PGF_00014286	Inner membrane transport protein YdiM	85959	87173	-	bi (<->)	573.44975.con.0004	1776	404	fig|573.44975.peg.1776			Inner membrane transport protein YdiM	0.995	0.998	bi (<->)	573.40931.con.0009	3507	404	fig|573.40931.peg.3507			Inner membrane transport protein YdiM	0.993	0.998	bi (<->)	573.47033.con.0001	181	211	fig|573.47033.peg.181			Inner membrane transport protein YdiM	0.919	0.972	bi (<->)	573.47035.con.0001	4614	410	fig|573.47035.peg.4614			Inner membrane transport protein YdiM
NC_009648	77	287	fig|272620.9.peg.77	KPN_00075	aroE	PLF_570_00001227	PGF_00051550	Shikimate/quinate 5-dehydrogenase I beta (EC 1.1.1.282)	87184	88047	-	bi (<->)	573.44975.con.0004	1775	287	fig|573.44975.peg.1775			Shikimate/quinate 5-dehydrogenase I beta (EC 1.1.1.282)	1	0.997	bi (<->)	573.40931.con.0009	3506	287	fig|573.40931.peg.3506			Shikimate/quinate 5-dehydrogenase I beta (EC 1.1.1.282)	1	0.997	bi (<->)	573.47033.con.0001	180	254	fig|573.47033.peg.180			Shikimate/quinate 5-dehydrogenase I beta (EC 1.1.1.282)	0.992	0.988	bi (<->)	573.47035.con.0001	4613	287	fig|573.47035.peg.4613			Shikimate/quinate 5-dehydrogenase I beta (EC 1.1.1.282)
NC_009648	78	677	fig|272620.9.peg.78	KPN_00076	fadH	PLF_570_00000355	PGF_00909019	2,4-dienoyl-CoA reductase [NADPH] (EC 1.3.1.34)	88059	90092	-	bi (<->)	573.44975.con.0004	1774	677	fig|573.44975.peg.1774			2,4-dienoyl-CoA reductase [NADPH] (EC 1.3.1.34)	0.999	0.999	bi (<->)	573.40931.con.0009	3505	677	fig|573.40931.peg.3505			2,4-dienoyl-CoA reductase [NADPH] (EC 1.3.1.34)	0.999	0.999	bi (<->)	573.47033.con.0001	179	677	fig|573.47033.peg.179			2,4-dienoyl-CoA reductase [NADPH] (EC 1.3.1.34)	1	0.999	bi (<->)	573.47035.con.0001	4612	677	fig|573.47035.peg.4612			2,4-dienoyl-CoA reductase [NADPH] (EC 1.3.1.34)
NC_009648	79	201	fig|272620.9.peg.79	KPN_00077	leuD	PLF_570_00000309	PGF_06660812	3-isopropylmalate dehydratase small subunit (EC 4.2.1.33)	90488	91093	-	bi (<->)	573.44975.con.0004	1773	201	fig|573.44975.peg.1773			3-isopropylmalate dehydratase small subunit (EC 4.2.1.33)	0.99	0.995	bi (<->)	573.40931.con.0009	3503	201	fig|573.40931.peg.3503			3-isopropylmalate dehydratase small subunit (EC 4.2.1.33)	0.995	0.995	bi (<->)	573.47033.con.0001	177	201	fig|573.47033.peg.177			3-isopropylmalate dehydratase small subunit (EC 4.2.1.33)	0.995	0.995	bi (<->)	573.47035.con.0001	4611	80	fig|573.47035.peg.4611			3-isopropylmalate dehydratase small subunit (EC 4.2.1.33)
NC_009648	80	466	fig|272620.9.peg.80	KPN_00078	leuC	PLF_570_00002686	PGF_00419420	3-isopropylmalate dehydratase large subunit (EC 4.2.1.33)	91104	92504	-	bi (<->)	573.44975.con.0004	1772	466	fig|573.44975.peg.1772			3-isopropylmalate dehydratase large subunit (EC 4.2.1.33)	1	0.998	bi (<->)	573.40931.con.0009	3502	466	fig|573.40931.peg.3502			3-isopropylmalate dehydratase large subunit (EC 4.2.1.33)	1	0.998	bi (<->)	573.47033.con.0001	176	466	fig|573.47033.peg.176			3-isopropylmalate dehydratase large subunit (EC 4.2.1.33)	0.996	0.998	bi (<->)	573.47035.con.0001	4609	466	fig|573.47035.peg.4609			3-isopropylmalate dehydratase large subunit (EC 4.2.1.33)
NC_009648	81	363	fig|272620.9.peg.81	KPN_00079	leuB	PLF_570_00001294	PGF_07191648	3-isopropylmalate dehydrogenase (EC 1.1.1.85)	92507	93598	-	bi (<->)	573.44975.con.0004	1771	363	fig|573.44975.peg.1771			3-isopropylmalate dehydrogenase (EC 1.1.1.85)	1	0.997	bi (<->)	573.40931.con.0009	3501	363	fig|573.40931.peg.3501			3-isopropylmalate dehydrogenase (EC 1.1.1.85)	1	0.997	bi (<->)	573.47033.con.0001	175	363	fig|573.47033.peg.175			3-isopropylmalate dehydrogenase (EC 1.1.1.85)	1	0.997	bi (<->)	573.47035.con.0001	4608	363	fig|573.47035.peg.4608			3-isopropylmalate dehydrogenase (EC 1.1.1.85)
NC_009648	82	523	fig|272620.9.peg.82	KPN_00080	leuA	PLF_570_00001286	PGF_04294677	2-isopropylmalate synthase (EC 2.3.3.13)	93598	95169	-	bi (<->)	573.44975.con.0004	1770	523	fig|573.44975.peg.1770			2-isopropylmalate synthase (EC 2.3.3.13)	1	0.998	bi (<->)	573.40931.con.0009	3500	523	fig|573.40931.peg.3500			2-isopropylmalate synthase (EC 2.3.3.13)	1	0.998	bi (<->)	573.47033.con.0001	174	484	fig|573.47033.peg.174			2-isopropylmalate synthase (EC 2.3.3.13)	0.998	0.955	bi (<->)	573.47035.con.0001	4607	267	fig|573.47035.peg.4607			2-isopropylmalate synthase (EC 2.3.3.13)
NC_009648	83	322	fig|272620.9.peg.83	KPN_00081	leuO	PLF_570_00000905	PGF_00017790	LysR family transcriptional activator LeuO	95965	96933	+	bi (<->)	573.44975.con.0004	1769	316	fig|573.44975.peg.1769			LysR family transcriptional activator LeuO	1	0.997	bi (<->)	573.40931.con.0009	3499	316	fig|573.40931.peg.3499			LysR family transcriptional activator LeuO	1	0.997	bi (<->)	573.47033.con.0001	173	316	fig|573.47033.peg.173			LysR family transcriptional activator LeuO	1	0.997	bi (<->)	573.47035.con.0001	4604	322	fig|573.47035.peg.4604			LysR family transcriptional activator LeuO
NC_009648	84	566	fig|272620.9.peg.84	KPN_00082	ilvI	PLF_570_00000157	PGF_00025090	Acetolactate synthase large subunit (EC 2.2.1.6)	97352	99052	+	bi (<->)	573.44975.con.0004	1768	574	fig|573.44975.peg.1768			Acetolactate synthase large subunit (EC 2.2.1.6)	1	0.984	bi (<->)	573.40931.con.0009	3498	574	fig|573.40931.peg.3498			Acetolactate synthase large subunit (EC 2.2.1.6)	0.998	0.984	bi (<->)	573.47033.con.0001	172	574	fig|573.47033.peg.172			Acetolactate synthase large subunit (EC 2.2.1.6)	1	0.984	bi (<->)	573.47035.con.0001	4603	409	fig|573.47035.peg.4603			Acetolactate synthase large subunit (EC 2.2.1.6)
NC_009648	85	173	fig|272620.9.peg.85	KPN_00083	ilvH	PLF_570_00001634	PGF_00025215	Acetolactate synthase small subunit (EC 2.2.1.6)	99025	99546	+	bi (<->)	573.44975.con.0004	1767	163	fig|573.44975.peg.1767			Acetolactate synthase small subunit (EC 2.2.1.6)	1	0.994	bi (<->)	573.40931.con.0009	3497	163	fig|573.40931.peg.3497			Acetolactate synthase small subunit (EC 2.2.1.6)	1	0.994	bi (<->)	573.47033.con.0001	171	173	fig|573.47033.peg.171			Acetolactate synthase small subunit (EC 2.2.1.6)	1	0.994	bi (<->)	573.47035.con.0001	4600	92	fig|573.47035.peg.4600			Acetolactate synthase small subunit (EC 2.2.1.6)
NC_009648	86	334	fig|272620.9.peg.86	KPN_00084	fruR	PLF_570_00001098	PGF_00006376	Fructose repressor FruR, LacI family	99727	100731	+	bi (<->)	573.44975.con.0004	1766	334	fig|573.44975.peg.1766			Fructose repressor FruR, LacI family	0.997	0.997	bi (<->)	573.40931.con.0009	3496	334	fig|573.40931.peg.3496			Fructose repressor FruR, LacI family	0.997	0.997	bi (<->)	573.47033.con.0001	170	334	fig|573.47033.peg.170			Fructose repressor FruR, LacI family	0.997	0.997	bi (<->)	573.47035.con.0001	4598	229	fig|573.47035.peg.4598			Fructose repressor FruR, LacI family
NC_009648	87	152	fig|272620.9.peg.87	KPN_00085	yabB	PLF_570_00001341	PGF_01420802	Transcriptional regulator MraZ	101372	101830	+	bi (<->)	573.44975.con.0004	1765	152	fig|573.44975.peg.1765			Transcriptional regulator MraZ	0.993	0.993	bi (<->)	573.40931.con.0009	3495	152	fig|573.40931.peg.3495			Transcriptional regulator MraZ	0.993	0.993	bi (<->)	573.47033.con.0001	169	152	fig|573.47033.peg.169			Transcriptional regulator MraZ	0.993	0.993	bi (<->)	573.47035.con.0001	4596	152	fig|573.47035.peg.4596			Transcriptional regulator MraZ
NC_009648	88	313	fig|272620.9.peg.88	KPN_00086	mraW	PLF_570_00001282	PGF_02390924	16S rRNA (cytosine(1402)-N(4))-methyltransferase (EC 2.1.1.199)	101833	102774	+	bi (<->)	573.44975.con.0004	1764	313	fig|573.44975.peg.1764			16S rRNA (cytosine(1402)-N(4))-methyltransferase (EC 2.1.1.199)	1	0.997	bi (<->)	573.40931.con.0009	3494	313	fig|573.40931.peg.3494			16S rRNA (cytosine(1402)-N(4))-methyltransferase (EC 2.1.1.199)	1	0.997	bi (<->)	573.47033.con.0001	168	313	fig|573.47033.peg.168			16S rRNA (cytosine(1402)-N(4))-methyltransferase (EC 2.1.1.199)	1	0.997	bi (<->)	573.47035.con.0001	4594	195	fig|573.47035.peg.4594			16S rRNA (cytosine(1402)-N(4))-methyltransferase (EC 2.1.1.199)
NC_009648	89	80	fig|272620.9.peg.89	KPN_00087	ftsL	PLF_570_00001659	PGF_01170625	Cell division protein FtsL	102894	103136	+	bi (<->)	573.44975.con.0004	1763	121	fig|573.44975.peg.1763			Cell division protein FtsL	0.988	0.653	bi (<->)	573.40931.con.0009	3493	121	fig|573.40931.peg.3493			Cell division protein FtsL	0.988	0.653	bi (<->)	573.47033.con.0001	167	121	fig|573.47033.peg.167			Cell division protein FtsL	0.988	0.653	bi (<->)	573.47035.con.0001	4593	121	fig|573.47035.peg.4593			Cell division protein FtsL
NC_009648	90	588	fig|272620.9.peg.90	KPN_00088	ftsI	PLF_570_00000276	PGF_10302926	Cell division protein FtsI [Peptidoglycan synthetase] (EC 2.4.1.129)	103152	104918	+	bi (<->)	573.44975.con.0004	1762	588	fig|573.44975.peg.1762			Cell division protein FtsI [Peptidoglycan synthetase] (EC 2.4.1.129)	1	0.998	bi (<->)	573.40931.con.0009	3492	588	fig|573.40931.peg.3492			Cell division protein FtsI [Peptidoglycan synthetase] (EC 2.4.1.129)	1	0.998	bi (<->)	573.47033.con.0001	166	588	fig|573.47033.peg.166			Cell division protein FtsI [Peptidoglycan synthetase] (EC 2.4.1.129)	1	0.998	uni (->)	573.47035.con.0001	888	530	fig|573.47035.peg.888			Cell division protein FtsI [Peptidoglycan synthetase] (EC 2.4.1.129)
NC_009648	91	471	fig|272620.9.peg.91	KPN_00089	murE	PLF_570_00000513	PGF_07096769	UDP-N-acetylmuramoyl-dipeptide--2,6-diaminopimelate ligase (EC 6.3.2.13)	104977	106392	+	bi (<->)	573.44975.con.0004	1761	495	fig|573.44975.peg.1761			UDP-N-acetylmuramoyl-dipeptide--2,6-diaminopimelate ligase (EC 6.3.2.13)	0.998	0.949	bi (<->)	573.40931.con.0009	3491	495	fig|573.40931.peg.3491			UDP-N-acetylmuramoyl-dipeptide--2,6-diaminopimelate ligase (EC 6.3.2.13)	1	0.949	bi (<->)	573.47033.con.0001	165	396	fig|573.47033.peg.165			UDP-N-acetylmuramoyl-dipeptide--2,6-diaminopimelate ligase (EC 6.3.2.13)	0.997	0.864	bi (<->)	573.47035.con.0001	4589	495	fig|573.47035.peg.4589			UDP-N-acetylmuramoyl-dipeptide--2,6-diaminopimelate ligase (EC 6.3.2.13)
NC_009648	92	452	fig|272620.9.peg.92	KPN_00090	murF	PLF_570_00000990	PGF_04521913	UDP-N-acetylmuramoyl-tripeptide--D-alanyl-D-alanine ligase (EC 6.3.2.10)	106389	107747	+	bi (<->)	573.44975.con.0004	1760	452	fig|573.44975.peg.1760			UDP-N-acetylmuramoyl-tripeptide--D-alanyl-D-alanine ligase (EC 6.3.2.10)	1	0.998	bi (<->)	573.40931.con.0009	3490	452	fig|573.40931.peg.3490			UDP-N-acetylmuramoyl-tripeptide--D-alanyl-D-alanine ligase (EC 6.3.2.10)	0.998	0.998	bi (<->)	573.47033.con.0001	163	452	fig|573.47033.peg.163			UDP-N-acetylmuramoyl-tripeptide--D-alanyl-D-alanine ligase (EC 6.3.2.10)	1	0.998	bi (<->)	573.47035.con.0001	4588	452	fig|573.47035.peg.4588			UDP-N-acetylmuramoyl-tripeptide--D-alanyl-D-alanine ligase (EC 6.3.2.10)
NC_009648	93	360	fig|272620.9.peg.93	KPN_00091	mraY	PLF_570_00001810	PGF_00033359	Phospho-N-acetylmuramoyl-pentapeptide-transferase (EC 2.7.8.13)	107741	108823	+	bi (<->)	573.44975.con.0004	1759	360	fig|573.44975.peg.1759			Phospho-N-acetylmuramoyl-pentapeptide-transferase (EC 2.7.8.13)	1	0.997	bi (<->)	573.40931.con.0009	3489	360	fig|573.40931.peg.3489			Phospho-N-acetylmuramoyl-pentapeptide-transferase (EC 2.7.8.13)	1	0.997	bi (<->)	573.47033.con.0001	162	360	fig|573.47033.peg.162			Phospho-N-acetylmuramoyl-pentapeptide-transferase (EC 2.7.8.13)	1	0.997	bi (<->)	573.47035.con.0001	4587	360	fig|573.47035.peg.4587			Phospho-N-acetylmuramoyl-pentapeptide-transferase (EC 2.7.8.13)
NC_009648	94	438	fig|272620.9.peg.94	KPN_00092	murD	PLF_570_00000783	PGF_06162930	UDP-N-acetylmuramoyl-L-alanine--D-glutamate ligase (EC 6.3.2.9)	108826	110142	+	bi (<->)	573.44975.con.0004	1758	438	fig|573.44975.peg.1758			UDP-N-acetylmuramoyl-L-alanine--D-glutamate ligase (EC 6.3.2.9)	0.998	0.998	bi (<->)	573.40931.con.0009	3488	438	fig|573.40931.peg.3488			UDP-N-acetylmuramoyl-L-alanine--D-glutamate ligase (EC 6.3.2.9)	1	0.998	bi (<->)	573.47033.con.0001	161	438	fig|573.47033.peg.161			UDP-N-acetylmuramoyl-L-alanine--D-glutamate ligase (EC 6.3.2.9)	1	0.998	bi (<->)	573.47035.con.0001	4586	386	fig|573.47035.peg.4586			UDP-N-acetylmuramoyl-L-alanine--D-glutamate ligase (EC 6.3.2.9)
NC_009648	95	424	fig|272620.9.peg.95	KPN_00093	ftsW	PLF_570_00001661	PGF_10125426	Peptidoglycan glycosyltransferase FtsW (EC 2.4.1.129)	110142	111416	+	bi (<->)	573.44975.con.0004	1757	424	fig|573.44975.peg.1757			Peptidoglycan glycosyltransferase FtsW (EC 2.4.1.129)	1	0.998	bi (<->)	573.40931.con.0009	3487	424	fig|573.40931.peg.3487			Peptidoglycan glycosyltransferase FtsW (EC 2.4.1.129)	1	0.998	bi (<->)	573.47033.con.0001	160	424	fig|573.47033.peg.160			Peptidoglycan glycosyltransferase FtsW (EC 2.4.1.129)	1	0.998	bi (<->)	573.47035.con.0001	4584	326	fig|573.47035.peg.4584			Peptidoglycan glycosyltransferase FtsW (EC 2.4.1.129)
NC_009648	96	348	fig|272620.9.peg.96	KPN_00094	murG	PLF_570_00001574	PGF_03295331	UDP-N-acetylglucosamine--N-acetylmuramyl-(pentapeptide) pyrophosphoryl-undecaprenol N-acetylglucosamine transferase (EC 2.4.1.227)	111437	112483	+	bi (<->)	573.44975.con.0004	1756	356	fig|573.44975.peg.1756			UDP-N-acetylglucosamine--N-acetylmuramyl-(pentapeptide) pyrophosphoryl-undecaprenol N-acetylglucosamine transferase (EC 2.4.1.227)	1	0.975	bi (<->)	573.40931.con.0009	3486	356	fig|573.40931.peg.3486			UDP-N-acetylglucosamine--N-acetylmuramyl-(pentapeptide) pyrophosphoryl-undecaprenol N-acetylglucosamine transferase (EC 2.4.1.227)	0.997	0.975	bi (<->)	573.47033.con.0001	159	356	fig|573.47033.peg.159			UDP-N-acetylglucosamine--N-acetylmuramyl-(pentapeptide) pyrophosphoryl-undecaprenol N-acetylglucosamine transferase (EC 2.4.1.227)	1	0.975	bi (<->)	573.47035.con.0001	4582	356	fig|573.47035.peg.4582			UDP-N-acetylglucosamine--N-acetylmuramyl-(pentapeptide) pyrophosphoryl-undecaprenol N-acetylglucosamine transferase (EC 2.4.1.227)
NC_009648	97	37	fig|272620.9.peg.97			PLF_570_00011499	PGF_00127924	hypothetical protein	112480	112593	-
NC_009648	98	486	fig|272620.9.peg.98	KPN_00095	murC	PLF_570_00001919	PGF_00063999	UDP-N-acetylmuramate--L-alanine ligase (EC 6.3.2.8)	112546	114006	+	bi (<->)	573.44975.con.0004	1755	491	fig|573.44975.peg.1755			UDP-N-acetylmuramate--L-alanine ligase (EC 6.3.2.8)	0.994	0.988	bi (<->)	573.40931.con.0009	3485	491	fig|573.40931.peg.3485			UDP-N-acetylmuramate--L-alanine ligase (EC 6.3.2.8)	0.998	0.988	bi (<->)	573.47033.con.0001	158	491	fig|573.47033.peg.158			UDP-N-acetylmuramate--L-alanine ligase (EC 6.3.2.8)	0.994	0.988	bi (<->)	573.47035.con.0001	4581	491	fig|573.47035.peg.4581			UDP-N-acetylmuramate--L-alanine ligase (EC 6.3.2.8)
NC_009648	99	306	fig|272620.9.peg.99	KPN_00096	ddl	PLF_570_00001069	PGF_10518532	D-alanine--D-alanine ligase (EC 6.3.2.4)	113999	114919	+	bi (<->)	573.44975.con.0004	1754	306	fig|573.44975.peg.1754			D-alanine--D-alanine ligase (EC 6.3.2.4)	0.997	0.997	bi (<->)	573.40931.con.0009	3484	306	fig|573.40931.peg.3484			D-alanine--D-alanine ligase (EC 6.3.2.4)	0.997	0.997	bi (<->)	573.47033.con.0001	157	306	fig|573.47033.peg.157			D-alanine--D-alanine ligase (EC 6.3.2.4)	0.997	0.997	bi (<->)	573.47035.con.0001	4580	306	fig|573.47035.peg.4580			D-alanine--D-alanine ligase (EC 6.3.2.4)
NC_009648	100	276	fig|272620.9.peg.100	KPN_00097	ftsQ	PLF_570_00001340	PGF_10535492	Cell division protein FtsQ	114921	115751	+	bi (<->)	573.44975.con.0004	1753	276	fig|573.44975.peg.1753			Cell division protein FtsQ	1	0.996	bi (<->)	573.40931.con.0009	3483	276	fig|573.40931.peg.3483			Cell division protein FtsQ	1	0.996	bi (<->)	573.47033.con.0001	156	276	fig|573.47033.peg.156			Cell division protein FtsQ	1	0.996	bi (<->)	573.47035.con.0001	4579	276	fig|573.47035.peg.4579			Cell division protein FtsQ
NC_009648	101	420	fig|272620.9.peg.101	KPN_00098	ftsA	PLF_570_00000830	PGF_00843497	Cell division protein FtsA	115748	117010	+	bi (<->)	573.44975.con.0004	1752	420	fig|573.44975.peg.1752			Cell division protein FtsA	1	0.998	bi (<->)	573.40931.con.0009	3482	420	fig|573.40931.peg.3482			Cell division protein FtsA	1	0.998	bi (<->)	573.47033.con.0001	155	420	fig|573.47033.peg.155			Cell division protein FtsA	1	0.998	bi (<->)	573.47035.con.0001	4577	246	fig|573.47035.peg.4577			Cell division protein FtsA
NC_009648	102	383	fig|272620.9.peg.102	KPN_00099	ftsZ	PLF_570_00000831	PGF_03520151	Cell division protein FtsZ	117073	118224	+	bi (<->)	573.44975.con.0004	1751	383	fig|573.44975.peg.1751			Cell division protein FtsZ	1	0.997	bi (<->)	573.40931.con.0009	3481	383	fig|573.40931.peg.3481			Cell division protein FtsZ	1	0.997	bi (<->)	573.47033.con.0001	154	383	fig|573.47033.peg.154			Cell division protein FtsZ	1	0.997	bi (<->)	573.47035.con.0001	4576	383	fig|573.47035.peg.4576			Cell division protein FtsZ
NC_009648	103	305	fig|272620.9.peg.103	KPN_00100	lpxC	PLF_570_00116099	PGF_00063944	UDP-3-O-[3-hydroxymyristoyl] N-acetylglucosamine deacetylase (EC 3.5.1.108)	118325	119242	+	bi (<->)	573.44975.con.0004	1750	305	fig|573.44975.peg.1750			UDP-3-O-[3-hydroxymyristoyl] N-acetylglucosamine deacetylase (EC 3.5.1.108)	1	0.997	bi (<->)	573.40931.con.0009	3480	305	fig|573.40931.peg.3480			UDP-3-O-[3-hydroxymyristoyl] N-acetylglucosamine deacetylase (EC 3.5.1.108)	1	0.997	bi (<->)	573.47033.con.0001	153	305	fig|573.47033.peg.153			UDP-3-O-[3-hydroxymyristoyl] N-acetylglucosamine deacetylase (EC 3.5.1.108)	1	0.997	bi (<->)	573.47035.con.0001	4575	305	fig|573.47035.peg.4575			UDP-3-O-[3-hydroxymyristoyl] N-acetylglucosamine deacetylase (EC 3.5.1.108)
NC_009648	104	162	fig|272620.9.peg.104	KPN_00101	yacA	PLF_570_00002452	PGF_00050230	Secretion monitor SecM	119574	120062	+	bi (<->)	573.44975.con.0004	1749	165	fig|573.44975.peg.1749			Secretion monitor SecM	0.994	0.976	bi (<->)	573.40931.con.0009	3479	167	fig|573.40931.peg.3479			Secretion monitor SecM	0.994	0.964	bi (<->)	573.47033.con.0001	152	167	fig|573.47033.peg.152			Secretion monitor SecM	0.994	0.964	bi (<->)	573.47035.con.0001	4574	167	fig|573.47035.peg.4574			Secretion monitor SecM
NC_009648	105	901	fig|272620.9.peg.105	KPN_00102	secA	PLF_570_00000144	PGF_10049811	Protein translocase subunit SecA	120125	122830	+	bi (<->)	573.44975.con.0004	1748	901	fig|573.44975.peg.1748			Protein translocase subunit SecA	1	0.999	bi (<->)	573.40931.con.0009	3478	901	fig|573.40931.peg.3478			Protein translocase subunit SecA	0.999	0.999	bi (<->)	573.47033.con.0001	151	593	fig|573.47033.peg.151			Protein translocase subunit SecA	1	0.975	bi (<->)	573.47035.con.0001	4573	593	fig|573.47035.peg.4573			Protein translocase subunit SecA
NC_009648	106	130	fig|272620.9.peg.106	KPN_00103	mutT	PLF_570_00001451	PGF_00023476	Mutator MutT protein (7,8-dihydro-8-oxoguanine-triphosphatase) (EC 3.6.1.-)	122889	123281	+	bi (<->)	573.44975.con.0004	1747	130	fig|573.44975.peg.1747			Mutator MutT protein (7,8-dihydro-8-oxoguanine-triphosphatase) (EC 3.6.1.-)	0.992	0.992	bi (<->)	573.40931.con.0009	3477	130	fig|573.40931.peg.3477			Mutator MutT protein (7,8-dihydro-8-oxoguanine-triphosphatase) (EC 3.6.1.-)	1	0.992	bi (<->)	573.47033.con.0001	149	130	fig|573.47033.peg.149			Mutator MutT protein (7,8-dihydro-8-oxoguanine-triphosphatase) (EC 3.6.1.-)	1	0.992	bi (<->)	573.47035.con.0001	4571	130	fig|573.47035.peg.4571			Mutator MutT protein (7,8-dihydro-8-oxoguanine-triphosphatase) (EC 3.6.1.-)
NC_009648	107	64	fig|272620.9.peg.107	KPN_00104	yacG	PLF_570_00001705	PGF_01807874	DNA gyrase inhibitor YacG	123334	123528	-	bi (<->)	573.44975.con.0004	1746	64	fig|573.44975.peg.1746			DNA gyrase inhibitor YacG	1	0.984	bi (<->)	573.40931.con.0009	3476	64	fig|573.40931.peg.3476			DNA gyrase inhibitor YacG	1	0.984	bi (<->)	573.47033.con.0001	148	64	fig|573.47033.peg.148			DNA gyrase inhibitor YacG	1	0.984	bi (<->)	573.47035.con.0001	4570	64	fig|573.47035.peg.4570			DNA gyrase inhibitor YacG
NC_009648	108	247	fig|272620.9.peg.108	KPN_00105	yacF	PLF_570_00000698	PGF_00425810	Cell division protein ZapD	123538	124281	-	bi (<->)	573.44975.con.0004	1745	247	fig|573.44975.peg.1745			Cell division protein ZapD	0.996	0.996	bi (<->)	573.40931.con.0009	3475	247	fig|573.40931.peg.3475			Cell division protein ZapD	0.996	0.996	bi (<->)	573.47033.con.0001	147	247	fig|573.47033.peg.147			Cell division protein ZapD	0.996	0.996	bi (<->)	573.47035.con.0001	4569	153	fig|573.47035.peg.4569			Cell division protein ZapD
NC_009648	109	235	fig|272620.9.peg.109	KPN_00106	coaE	PLF_570_00001080	PGF_01135236	Dephospho-CoA kinase (EC 2.7.1.24)	124281	124988	-	bi (<->)	573.44975.con.0004	1744	206	fig|573.44975.peg.1744			Dephospho-CoA kinase (EC 2.7.1.24)	1	0.995	bi (<->)	573.40931.con.0009	3474	206	fig|573.40931.peg.3474			Dephospho-CoA kinase (EC 2.7.1.24)	1	0.995	bi (<->)	573.47033.con.0001	146	206	fig|573.47033.peg.146			Dephospho-CoA kinase (EC 2.7.1.24)	0.99	0.995	bi (<->)	573.47035.con.0001	4567	206	fig|573.47035.peg.4567			Dephospho-CoA kinase (EC 2.7.1.24)
NC_009648	110	347	fig|272620.9.peg.110	KPN_00107	guaC	PLF_570_00000866	PGF_00006931	GMP reductase (EC 1.7.1.7)	125245	126288	+	bi (<->)	573.44975.con.0004	1742	347	fig|573.44975.peg.1742			GMP reductase (EC 1.7.1.7)	1	0.997	bi (<->)	573.40931.con.0009	3473	347	fig|573.40931.peg.3473			GMP reductase (EC 1.7.1.7)	1	0.997	bi (<->)	573.47033.con.0001	144	347	fig|573.47033.peg.144			GMP reductase (EC 1.7.1.7)	1	0.997	bi (<->)	573.47035.con.0001	4565	162	fig|573.47035.peg.4565			GMP reductase (EC 1.7.1.7)
NC_009648	111	401	fig|272620.9.peg.111	KPN_00108	hofC	PLF_570_00007067	PGF_10309996	Type IV fimbrial assembly protein PilC	126325	127530	-	bi (<->)	573.44975.con.0004	1741	401	fig|573.44975.peg.1741			Type IV fimbrial assembly protein PilC	0.993	0.998	bi (<->)	573.40931.con.0009	3472	401	fig|573.40931.peg.3472			Type IV fimbrial assembly protein PilC	0.993	0.998	uni (->)	573.47033.con.0001	142	768	fig|573.47033.peg.142			Type IV fimbrial assembly, ATPase PilB	0.985	0.436	bi (<->)	573.47035.con.0001	4561	248	fig|573.47035.peg.4561			Type IV fimbrial assembly protein PilC
NC_009648	112	461	fig|272620.9.peg.112	KPN_00109	hofB	PLF_570_00115667	PGF_02473679	Type IV fimbrial assembly, ATPase PilB	127520	128905	-	bi (<->)	573.44975.con.0004	1740	461	fig|573.44975.peg.1740			Type IV fimbrial assembly, ATPase PilB	1	0.998	bi (<->)	573.40931.con.0009	3471	461	fig|573.40931.peg.3471			Type IV fimbrial assembly, ATPase PilB	1	0.998	bi (<->)	573.47033.con.0001	142	768	fig|573.47033.peg.142			Type IV fimbrial assembly, ATPase PilB	1	0.52	bi (<->)	573.47035.con.0001	4559	411	fig|573.47035.peg.4559			Type IV fimbrial assembly, ATPase PilB
NC_009648	113	143	fig|272620.9.peg.113	KPN_00110	ppdD	PLF_570_00001570	PGF_01811659	Type IV pilin PilA	128916	129347	-	bi (<->)	573.44975.con.0004	1739	143	fig|573.44975.peg.1739			Type IV pilin PilA	1	0.993	bi (<->)	573.40931.con.0009	3470	143	fig|573.40931.peg.3470			Type IV pilin PilA	1	0.993	bi (<->)	573.47033.con.0001	140	143	fig|573.47033.peg.140			Type IV pilin PilA	1	0.993	bi (<->)	573.47035.con.0001	4558	143	fig|573.47035.peg.4558			Type IV pilin PilA
NC_009648	114	297	fig|272620.9.peg.114	KPN_00111	nadC	PLF_570_00001206	PGF_04828114	Quinolinate phosphoribosyltransferase [decarboxylating] (EC 2.4.2.19)	129529	130422	-	bi (<->)	573.44975.con.0004	1738	297	fig|573.44975.peg.1738			Quinolinate phosphoribosyltransferase [decarboxylating] (EC 2.4.2.19)	1	0.997	bi (<->)	573.40931.con.0009	3468	297	fig|573.40931.peg.3468			Quinolinate phosphoribosyltransferase [decarboxylating] (EC 2.4.2.19)	1	0.997	bi (<->)	573.47033.con.0001	138	297	fig|573.47033.peg.138			Quinolinate phosphoribosyltransferase [decarboxylating] (EC 2.4.2.19)	1	0.997	bi (<->)	573.47035.con.0001	4556	173	fig|573.47035.peg.4556			Quinolinate phosphoribosyltransferase [decarboxylating] (EC 2.4.2.19)
NC_009648	115	187	fig|272620.9.peg.115	KPN_00112	ampD	PLF_570_00001011	PGF_00423914	1,6-anhydro-N-acetylmuramyl-L-alanine amidase	130556	131119	+	bi (<->)	573.44975.con.0004	1737	187	fig|573.44975.peg.1737			1,6-anhydro-N-acetylmuramyl-L-alanine amidase	0.995	0.995	bi (<->)	573.40931.con.0009	3467	187	fig|573.40931.peg.3467			1,6-anhydro-N-acetylmuramyl-L-alanine amidase	0.995	0.995	bi (<->)	573.47033.con.0001	137	187	fig|573.47033.peg.137			1,6-anhydro-N-acetylmuramyl-L-alanine amidase	0.995	0.995	bi (<->)	573.47035.con.0001	4553	103	fig|573.47035.peg.4553			1,6-anhydro-N-acetylmuramyl-L-alanine amidase
NC_009648	116	284	fig|272620.9.peg.116	KPN_00113	ampE	PLF_570_00000239	PGF_03961195	AmpE protein	131116	131970	+	bi (<->)	573.44975.con.0004	1736	284	fig|573.44975.peg.1736			AmpE protein	1	0.996	bi (<->)	573.40931.con.0009	3466	284	fig|573.40931.peg.3466			AmpE protein	0.996	0.996	bi (<->)	573.47033.con.0001	136	284	fig|573.47033.peg.136			AmpE protein	1	0.996	bi (<->)	573.47035.con.0001	4552	213	fig|573.47035.peg.4552			AmpE protein
NC_009648	117	316	fig|272620.9.peg.117	KPN_00114		PLF_570_00001315	PGF_00046273	alpha-L-arabinofuranosidase II (EC 3.2.1.55)	132206	133156	-	bi (<->)	573.44975.con.0004	1735	316	fig|573.44975.peg.1735			alpha-L-arabinofuranosidase II (EC 3.2.1.55)	0.997	0.997	bi (<->)	573.40931.con.0009	3465	316	fig|573.40931.peg.3465			alpha-L-arabinofuranosidase II (EC 3.2.1.55)	0.991	0.997	bi (<->)	573.47033.con.0001	134	170	fig|573.47033.peg.134			alpha-L-arabinofuranosidase II (EC 3.2.1.55)	0.975	0.712	bi (<->)	573.47035.con.0001	4550	140	fig|573.47035.peg.4550			alpha-L-arabinofuranosidase II (EC 3.2.1.55)
NC_009648	118	468	fig|272620.9.peg.118	KPN_00115		PLF_570_00001184	PGF_00035047	Possible GPH family transporter (TC 2.A.2) for arabinosides	133156	134562	-	bi (<->)	573.44975.con.0004	1734	468	fig|573.44975.peg.1734			Possible GPH family transporter (TC 2.A.2) for arabinosides	0.998	0.998	bi (<->)	573.40931.con.0009	3464	468	fig|573.40931.peg.3464			Possible GPH family transporter (TC 2.A.2) for arabinosides	0.998	0.998	bi (<->)	573.47033.con.0001	133	468	fig|573.47033.peg.133			Possible GPH family transporter (TC 2.A.2) for arabinosides	0.998	0.998	bi (<->)	573.47035.con.0001	4548	300	fig|573.47035.peg.4548			Possible GPH family transporter (TC 2.A.2) for arabinosides
NC_009648	119	456	fig|272620.9.peg.119	KPN_00116	aroP	PLF_570_00090909	PGF_00064863	Aromatic amino acid transport protein AroP	134747	136117	-	bi (<->)	573.44975.con.0004	1733	456	fig|573.44975.peg.1733			Aromatic amino acid transport protein AroP	1	0.998	bi (<->)	573.40931.con.0009	3463	456	fig|573.40931.peg.3463			Aromatic amino acid transport protein AroP	1	0.998	bi (<->)	573.47033.con.0001	132	456	fig|573.47033.peg.132			Aromatic amino acid transport protein AroP	1	0.998	uni (->)	573.47035.con.0001	3807	458	fig|573.47035.peg.3807			Phenylalanine-specific permease
NC_009648	120	37	fig|272620.9.peg.120			PLF_570_00004155	PGF_12888097	hypothetical protein	136130	136243	+	bi (<->)	573.44975.con.0004	1732	37	fig|573.44975.peg.1732			hypothetical protein	1	0.973	bi (<->)	573.40931.con.0009	3462	37	fig|573.40931.peg.3462			hypothetical protein	1	0.973	bi (<->)	573.47033.con.0001	131	37	fig|573.47033.peg.131			hypothetical protein	1	0.973	bi (<->)	573.47035.con.0001	4543	37	fig|573.47035.peg.4543			hypothetical protein
NC_009648	121	259	fig|272620.9.peg.121	KPN_00117	pdhR	PLF_570_00001563	PGF_02216300	Transcriptional repressor for pyruvate dehydrogenase complex	136761	137540	+	bi (<->)	573.44975.con.0004	1731	259	fig|573.44975.peg.1731			Transcriptional repressor for pyruvate dehydrogenase complex	1	0.996	bi (<->)	573.40931.con.0009	3461	259	fig|573.40931.peg.3461			Transcriptional repressor for pyruvate dehydrogenase complex	1	0.996	bi (<->)	573.47033.con.0001	130	259	fig|573.47033.peg.130			Transcriptional repressor for pyruvate dehydrogenase complex	1	0.996	bi (<->)	573.47035.con.0001	4542	259	fig|573.47035.peg.4542			Transcriptional repressor for pyruvate dehydrogenase complex
NC_009648	122	887	fig|272620.9.peg.122	KPN_00118	aceE	PLF_570_00000760	PGF_00045982	Pyruvate dehydrogenase E1 component (EC 1.2.4.1)	137677	140340	+	bi (<->)	573.44975.con.0004	1730	887	fig|573.44975.peg.1730			Pyruvate dehydrogenase E1 component (EC 1.2.4.1)	1	0.999	bi (<->)	573.40931.con.0009	3460	887	fig|573.40931.peg.3460			Pyruvate dehydrogenase E1 component (EC 1.2.4.1)	1	0.999	bi (<->)	573.47033.con.0001	129	882	fig|573.47033.peg.129			Pyruvate dehydrogenase E1 component (EC 1.2.4.1)	1	0.998	bi (<->)	573.47035.con.0001	4540	725	fig|573.47035.peg.4540			Pyruvate dehydrogenase E1 component (EC 1.2.4.1)
NC_009648	123	632	fig|272620.9.peg.123	KPN_00119	aceF	PLF_570_00000322	PGF_01915472	Dihydrolipoamide acetyltransferase component of pyruvate dehydrogenase complex (EC 2.3.1.12)	140355	142253	+	bi (<->)	573.44975.con.0004	1729	632	fig|573.44975.peg.1729			Dihydrolipoamide acetyltransferase component of pyruvate dehydrogenase complex (EC 2.3.1.12)	1	0.998	bi (<->)	573.40931.con.0009	3459	632	fig|573.40931.peg.3459			Dihydrolipoamide acetyltransferase component of pyruvate dehydrogenase complex (EC 2.3.1.12)	0.998	0.998	bi (<->)	573.47033.con.0001	128	632	fig|573.47033.peg.128			Dihydrolipoamide acetyltransferase component of pyruvate dehydrogenase complex (EC 2.3.1.12)	0.998	0.998	bi (<->)	573.47035.con.0001	4539	632	fig|573.47035.peg.4539			Dihydrolipoamide acetyltransferase component of pyruvate dehydrogenase complex (EC 2.3.1.12)
NC_009648	124	427	fig|272620.9.peg.124	KPN_00120	lpdA	PLF_570_00036571	PGF_06835522	Dihydrolipoamide dehydrogenase of pyruvate dehydrogenase complex (EC 1.8.1.4) @ Dihydrolipoamide dehydrogenase (EC 1.8.1.4)	142601	143884	+	bi (<->)	573.44975.con.0004	1728	474	fig|573.44975.peg.1728			Dihydrolipoamide dehydrogenase of pyruvate dehydrogenase complex (EC 1.8.1.4) @ Dihydrolipoamide dehydrogenase (EC 1.8.1.4)	0.998	0.899	bi (<->)	573.40931.con.0009	3458	474	fig|573.40931.peg.3458			Dihydrolipoamide dehydrogenase of pyruvate dehydrogenase complex (EC 1.8.1.4) @ Dihydrolipoamide dehydrogenase (EC 1.8.1.4)	0.998	0.899	bi (<->)	573.47033.con.0001	127	337	fig|573.47033.peg.127			Dihydrolipoamide dehydrogenase of pyruvate dehydrogenase complex (EC 1.8.1.4) @ Dihydrolipoamide dehydrogenase (EC 1.8.1.4)	0.995	0.617	bi (<->)	573.47035.con.0001	4538	474	fig|573.47035.peg.4538			Dihydrolipoamide dehydrogenase of pyruvate dehydrogenase complex (EC 1.8.1.4) @ Dihydrolipoamide dehydrogenase (EC 1.8.1.4)
NC_009648	125	94	fig|272620.9.peg.125	KPN_00121		PLF_570_00002275	PGF_00410456	putative secreted protein	144049	144333	+	bi (<->)	573.44975.con.0004	1727	94	fig|573.44975.peg.1727			putative secreted protein	0.989	0.989	bi (<->)	573.40931.con.0009	3457	94	fig|573.40931.peg.3457			putative secreted protein	1	0.989											bi (<->)	573.47035.con.0001	4537	94	fig|573.47035.peg.4537			putative secreted protein
NC_009648	126	268	fig|272620.9.peg.126	KPN_00122		PLF_570_00003507	PGF_00410492	putative secreted protein	144379	145185	-	bi (<->)	573.44975.con.0004	1726	268	fig|573.44975.peg.1726			putative secreted protein	0.993	0.996	bi (<->)	573.40931.con.0009	3456	268	fig|573.40931.peg.3456			putative secreted protein	0.989	0.996	bi (<->)	573.47033.con.0001	125	302	fig|573.47033.peg.125			putative secreted protein	0.992	0.848	bi (<->)	573.47035.con.0001	4536	268	fig|573.47035.peg.4536			putative secreted protein
NC_009648	127	535	fig|272620.9.peg.127	KPN_00123	yacH	PLF_570_00002505	PGF_00716737	Uncharacterized protein YacH	145197	146804	-	bi (<->)	573.44975.con.0004	1725	453	fig|573.44975.peg.1725			Uncharacterized protein YacH	0.985	0.998	bi (<->)	573.40931.con.0009	3455	536	fig|573.40931.peg.3455			Uncharacterized protein YacH	0.991	0.998	bi (<->)	573.47033.con.0001	124	513	fig|573.47033.peg.124			Uncharacterized protein YacH	0.998	0.854	bi (<->)	573.47035.con.0001	4535	517	fig|573.47035.peg.4535			Uncharacterized protein YacH
NC_009648	128	839	fig|272620.9.peg.128	KPN_00124	acnB	PLF_570_00000271	PGF_09843777	Aconitate hydratase 2 (EC 4.2.1.3) @ 2-methylisocitrate dehydratase (EC 4.2.1.99)	147314	149833	+	bi (<->)	573.44975.con.0004	1722	865	fig|573.44975.peg.1722			Aconitate hydratase 2 (EC 4.2.1.3) @ 2-methylisocitrate dehydratase (EC 4.2.1.99)	1	0.969	bi (<->)	573.40931.con.0009	3453	865	fig|573.40931.peg.3453			Aconitate hydratase 2 (EC 4.2.1.3) @ 2-methylisocitrate dehydratase (EC 4.2.1.99)	1	0.969	bi (<->)	573.47033.con.0001	122	773	fig|573.47033.peg.122			Aconitate hydratase 2 (EC 4.2.1.3) @ 2-methylisocitrate dehydratase (EC 4.2.1.99)	1	0.999	bi (<->)	573.47035.con.0001	4532	773	fig|573.47035.peg.4532			Aconitate hydratase 2 (EC 4.2.1.3) @ 2-methylisocitrate dehydratase (EC 4.2.1.99)
NC_009648	129	120	fig|272620.9.peg.129	KPN_00125	yacL	PLF_570_00001924	PGF_00064256	UPF0231 protein YacL	150020	150382	+	bi (<->)	573.44975.con.0004	1721	120	fig|573.44975.peg.1721			UPF0231 protein YacL	1	0.992	bi (<->)	573.40931.con.0009	3452	120	fig|573.40931.peg.3452			UPF0231 protein YacL	1	0.992	bi (<->)	573.47033.con.0001	121	120	fig|573.47033.peg.121			UPF0231 protein YacL	1	0.992	bi (<->)	573.47035.con.0001	4531	120	fig|573.47035.peg.4531			UPF0231 protein YacL
NC_009648	130	264	fig|272620.9.peg.130	KPN_00126	speD	PLF_570_00000966	PGF_00049323	S-adenosylmethionine decarboxylase proenzyme (EC 4.1.1.50), prokaryotic class 1A	150455	151249	-	bi (<->)	573.44975.con.0004	1720	264	fig|573.44975.peg.1720			S-adenosylmethionine decarboxylase proenzyme (EC 4.1.1.50), prokaryotic class 1A	1	0.996	bi (<->)	573.40931.con.0009	3451	264	fig|573.40931.peg.3451			S-adenosylmethionine decarboxylase proenzyme (EC 4.1.1.50), prokaryotic class 1A	1	0.996	bi (<->)	573.47033.con.0001	120	264	fig|573.47033.peg.120			S-adenosylmethionine decarboxylase proenzyme (EC 4.1.1.50), prokaryotic class 1A	1	0.996	bi (<->)	573.47035.con.0001	4530	264	fig|573.47035.peg.4530			S-adenosylmethionine decarboxylase proenzyme (EC 4.1.1.50), prokaryotic class 1A
NC_009648	131	286	fig|272620.9.peg.131	KPN_00127	speE	PLF_570_00000507	PGF_12908096	Spermidine synthase (EC 2.5.1.16)	151274	152134	-	bi (<->)	573.44975.con.0004	1719	286	fig|573.44975.peg.1719			Spermidine synthase (EC 2.5.1.16)	1	0.997	bi (<->)	573.40931.con.0009	3450	286	fig|573.40931.peg.3450			Spermidine synthase (EC 2.5.1.16)	1	0.997	bi (<->)	573.47033.con.0001	119	286	fig|573.47033.peg.119			Spermidine synthase (EC 2.5.1.16)	1	0.997	bi (<->)	573.47035.con.0001	4529	240	fig|573.47035.peg.4529			Spermidine synthase (EC 2.5.1.16)
NC_009648	132	731	fig|272620.9.peg.132	KPN_00128		PLF_570_00000039	PGF_00030891	Peptidylprolyl isomerase, FKBP-type (EC 5.2.1.8)	152284	154479	-	bi (<->)	573.44975.con.0004	1718	675	fig|573.44975.peg.1718			Peptidylprolyl isomerase, FKBP-type (EC 5.2.1.8)	0.779	0.999	bi (<->)	573.40931.con.0009	3449	619	fig|573.40931.peg.3449			Peptidylprolyl isomerase, FKBP-type (EC 5.2.1.8)	0.944	0.719	bi (<->)	573.47033.con.0001	118	257	fig|573.47033.peg.118			Peptidylprolyl isomerase, FKBP-type (EC 5.2.1.8)	0.996	0.996	bi (<->)	573.47035.con.0001	4527	668	fig|573.47035.peg.4527			Peptidylprolyl isomerase, FKBP-type (EC 5.2.1.8)
NC_009648	133	136	fig|272620.9.peg.133	KPN_00129		PLF_570_00003602	PGF_00377494	hypothetical protein	154476	154886	-	bi (<->)	573.44975.con.0004	1717	136	fig|573.44975.peg.1717			hypothetical protein	0.993	0.993	bi (<->)	573.40931.con.0009	3448	136	fig|573.40931.peg.3448			hypothetical protein	0.993	0.993	bi (<->)	573.47033.con.0001	115	67	fig|573.47033.peg.115			hypothetical protein	0.985	0.955	bi (<->)	573.47035.con.0001	4526	136	fig|573.47035.peg.4526			hypothetical protein
NC_009648	134	119	fig|272620.9.peg.134	KPN_00130	yacC	PLF_570_00001821	PGF_00035775	Predicted chaperone lipoprotein YacC, potentially involved in protein secretion	155134	155493	-	bi (<->)	573.44975.con.0004	1716	119	fig|573.44975.peg.1716			Predicted chaperone lipoprotein YacC, potentially involved in protein secretion	1	0.992	bi (<->)	573.40931.con.0009	3447	119	fig|573.40931.peg.3447			Predicted chaperone lipoprotein YacC, potentially involved in protein secretion	1	0.992	bi (<->)	573.47033.con.0001	114	146	fig|573.47033.peg.114			Predicted chaperone lipoprotein YacC, potentially involved in protein secretion	0.981	0.712	bi (<->)	573.47035.con.0001	4525	119	fig|573.47035.peg.4525			Predicted chaperone lipoprotein YacC, potentially involved in protein secretion
NC_009648	135	532	fig|272620.9.peg.135	KPN_00131	cueO	PLF_570_00000453	PGF_02983541	Blue copper oxidase CueO precursor	155627	157225	+	bi (<->)	573.44975.con.0004	1715	532	fig|573.44975.peg.1715			Blue copper oxidase CueO precursor	0.998	0.998	bi (<->)	573.40931.con.0009	3446	532	fig|573.40931.peg.3446			Blue copper oxidase CueO precursor	1	0.998	bi (<->)	573.47033.con.0001	113	532	fig|573.47033.peg.113			Blue copper oxidase CueO precursor	1	0.998	bi (<->)	573.47035.con.0001	4524	490	fig|573.47035.peg.4524			Blue copper oxidase CueO precursor
NC_009648	136	796	fig|272620.9.peg.136	KPN_00132	gcd	PLF_570_00000163	PGF_04577966	Glucose dehydrogenase, PQQ-dependent (EC 1.1.5.2)	157309	159699	-	bi (<->)	573.44975.con.0004	1714	796	fig|573.44975.peg.1714			Glucose dehydrogenase, PQQ-dependent (EC 1.1.5.2)	1	0.999	bi (<->)	573.40931.con.0009	3445	796	fig|573.40931.peg.3445			Glucose dehydrogenase, PQQ-dependent (EC 1.1.5.2)	1	0.999	bi (<->)	573.47033.con.0001	112	796	fig|573.47033.peg.112			Glucose dehydrogenase, PQQ-dependent (EC 1.1.5.2)	1	0.999	bi (<->)	573.47035.con.0001	4522	701	fig|573.47035.peg.4522			Glucose dehydrogenase, PQQ-dependent (EC 1.1.5.2)
NC_009648	137	178	fig|272620.9.peg.137	KPN_00133	hpt	PLF_570_00001739	PGF_00013490	Hypoxanthine-guanine phosphoribosyltransferase (EC 2.4.2.8)	159904	160440	+	bi (<->)	573.44975.con.0004	1713	178	fig|573.44975.peg.1713			Hypoxanthine-guanine phosphoribosyltransferase (EC 2.4.2.8)	1	0.994	bi (<->)	573.40931.con.0009	3444	178	fig|573.40931.peg.3444			Hypoxanthine-guanine phosphoribosyltransferase (EC 2.4.2.8)	1	0.994	bi (<->)	573.47033.con.0001	111	178	fig|573.47033.peg.111			Hypoxanthine-guanine phosphoribosyltransferase (EC 2.4.2.8)	1	0.994	bi (<->)	573.47035.con.0001	4521	178	fig|573.47035.peg.4521			Hypoxanthine-guanine phosphoribosyltransferase (EC 2.4.2.8)
NC_009648	138	204	fig|272620.9.peg.138	KPN_00134	yadF	PLF_570_00002029	PGF_00416525	Carbonic anhydrase, beta class (EC 4.2.1.1)	160500	161114	-	bi (<->)	573.44975.con.0004	1712	220	fig|573.44975.peg.1712			Carbonic anhydrase, beta class (EC 4.2.1.1)	1	0.923	bi (<->)	573.40931.con.0009	3443	220	fig|573.40931.peg.3443			Carbonic anhydrase, beta class (EC 4.2.1.1)	1	0.923	bi (<->)	573.47033.con.0001	110	220	fig|573.47033.peg.110			Carbonic anhydrase, beta class (EC 4.2.1.1)	1	0.923	bi (<->)	573.47035.con.0001	4520	220	fig|573.47035.peg.4520			Carbonic anhydrase, beta class (EC 4.2.1.1)
NC_009648	139	308	fig|272620.9.peg.139	KPN_00135	yadG	PLF_570_00001256	PGF_06025565	Uncharacterized efflux ABC transporter, ATP-binding protein YadG	161347	162273	+	bi (<->)	573.44975.con.0004	1711	308	fig|573.44975.peg.1711			Uncharacterized efflux ABC transporter, ATP-binding protein YadG	1	0.997	bi (<->)	573.40931.con.0009	3442	308	fig|573.40931.peg.3442			Uncharacterized efflux ABC transporter, ATP-binding protein YadG	1	0.997	bi (<->)	573.47033.con.0001	109	308	fig|573.47033.peg.109			Uncharacterized efflux ABC transporter, ATP-binding protein YadG	1	0.997	bi (<->)	573.47035.con.0001	4519	234	fig|573.47035.peg.4519			Uncharacterized efflux ABC transporter, ATP-binding protein YadG
NC_009648	140	256	fig|272620.9.peg.140	KPN_00136	yadH	PLF_570_00001925	PGF_00064506	Uncharacterized efflux ABC transporter, permease protein YadH	162270	163040	+	bi (<->)	573.44975.con.0004	1710	255	fig|573.44975.peg.1710			Uncharacterized efflux ABC transporter, permease protein YadH	1	0.996	bi (<->)	573.40931.con.0009	3441	255	fig|573.40931.peg.3441			Uncharacterized efflux ABC transporter, permease protein YadH	1	0.996	bi (<->)	573.47033.con.0001	108	255	fig|573.47033.peg.108			Uncharacterized efflux ABC transporter, permease protein YadH	1	0.996	bi (<->)	573.47035.con.0001	4517	255	fig|573.47035.peg.4517			Uncharacterized efflux ABC transporter, permease protein YadH
NC_009648	141	146	fig|272620.9.peg.141	KPN_00137	yadI	PLF_570_00003296	PGF_00029473	Putative PTS system IIA component YadI	163163	163603	+	bi (<->)	573.44975.con.0004	1709	146	fig|573.44975.peg.1709			Putative PTS system IIA component YadI	1	0.993	bi (<->)	573.40931.con.0009	3440	146	fig|573.40931.peg.3440			Putative PTS system IIA component YadI	1	0.993	bi (<->)	573.47033.con.0001	107	97	fig|573.47033.peg.107			Putative PTS system IIA component YadI	1	0.979	bi (<->)	573.47035.con.0001	4516	141	fig|573.47035.peg.4516			Putative PTS system IIA component YadI
NC_009648	142	417	fig|272620.9.peg.142	KPN_00138	yadE	PLF_570_00000751	PGF_03931503	Uncharacterized protein YadE	163662	164915	+	bi (<->)	573.44975.con.0004	1708	417	fig|573.44975.peg.1708			Uncharacterized protein YadE	0.998	0.998	bi (<->)	573.40931.con.0009	3439	417	fig|573.40931.peg.3439			Uncharacterized protein YadE	0.998	0.998	bi (<->)	573.47033.con.0001	105	417	fig|573.47033.peg.105			Uncharacterized protein YadE	0.995	0.998	bi (<->)	573.47035.con.0001	4513	238	fig|573.47035.peg.4513			Uncharacterized protein YadE
NC_009648	143	125	fig|272620.9.peg.143	KPN_00139	panD	PLF_570_00001647	PGF_00985834	Aspartate 1-decarboxylase (EC 4.1.1.11)	164951	165328	-	bi (<->)	573.44975.con.0004	1707	126	fig|573.44975.peg.1707			Aspartate 1-decarboxylase (EC 4.1.1.11)	1	0.984	bi (<->)	573.40931.con.0009	3438	126	fig|573.40931.peg.3438			Aspartate 1-decarboxylase (EC 4.1.1.11)	1	0.984	bi (<->)	573.47033.con.0001	104	126	fig|573.47033.peg.104			Aspartate 1-decarboxylase (EC 4.1.1.11)	1	0.984	bi (<->)	573.47035.con.0001	4512	99	fig|573.47035.peg.4512			Aspartate 1-decarboxylase (EC 4.1.1.11)
NC_009648	144	284	fig|272620.9.peg.144	KPN_00140	panC	PLF_570_00001802	PGF_00523822	Pantoate--beta-alanine ligase (EC 6.3.2.1)	165424	166278	-	bi (<->)	573.44975.con.0004	1706	284	fig|573.44975.peg.1706			Pantoate--beta-alanine ligase (EC 6.3.2.1)	1	0.996	bi (<->)	573.40931.con.0009	3437	284	fig|573.40931.peg.3437			Pantoate--beta-alanine ligase (EC 6.3.2.1)	1	0.996	bi (<->)	573.47033.con.0001	103	284	fig|573.47033.peg.103			Pantoate--beta-alanine ligase (EC 6.3.2.1)	1	0.996	bi (<->)	573.47035.con.0001	4510	284	fig|573.47035.peg.4510			Pantoate--beta-alanine ligase (EC 6.3.2.1)
NC_009648	145	263	fig|272620.9.peg.145	KPN_00141	panB	PLF_570_00001296	PGF_00419915	3-methyl-2-oxobutanoate hydroxymethyltransferase (EC 2.1.2.11)	166290	167081	-	bi (<->)	573.44975.con.0004	1705	263	fig|573.44975.peg.1705			3-methyl-2-oxobutanoate hydroxymethyltransferase (EC 2.1.2.11)	1	0.996	bi (<->)	573.40931.con.0009	3436	263	fig|573.40931.peg.3436			3-methyl-2-oxobutanoate hydroxymethyltransferase (EC 2.1.2.11)	1	0.996	bi (<->)	573.47033.con.0001	102	263	fig|573.47033.peg.102			3-methyl-2-oxobutanoate hydroxymethyltransferase (EC 2.1.2.11)	1	0.996	bi (<->)	573.47035.con.0001	4509	263	fig|573.47035.peg.4509			3-methyl-2-oxobutanoate hydroxymethyltransferase (EC 2.1.2.11)
NC_009648	146	159	fig|272620.9.peg.146	KPN_00142	folK	PLF_570_00002511	PGF_10123167	2-amino-4-hydroxy-6-hydroxymethyldihydropteridine pyrophosphokinase (EC 2.7.6.3)	167201	167680	-	bi (<->)	573.44975.con.0004	1704	159	fig|573.44975.peg.1704			2-amino-4-hydroxy-6-hydroxymethyldihydropteridine pyrophosphokinase (EC 2.7.6.3)	1	0.994	bi (<->)	573.40931.con.0009	3435	159	fig|573.40931.peg.3435			2-amino-4-hydroxy-6-hydroxymethyldihydropteridine pyrophosphokinase (EC 2.7.6.3)	1	0.994	bi (<->)	573.47033.con.0001	101	76	fig|573.47033.peg.101			2-amino-4-hydroxy-6-hydroxymethyldihydropteridine pyrophosphokinase (EC 2.7.6.3)	0.987	0.987	bi (<->)	573.47035.con.0001	4508	159	fig|573.47035.peg.4508			2-amino-4-hydroxy-6-hydroxymethyldihydropteridine pyrophosphokinase (EC 2.7.6.3)
NC_009648	147	436	fig|272620.9.peg.147	KPN_00143	pcnB	PLF_570_00002943	PGF_00034566	Poly(A) polymerase (EC 2.7.7.19)	167677	168987	-	bi (<->)	573.44975.con.0004	1703	453	fig|573.44975.peg.1703			Poly(A) polymerase (EC 2.7.7.19)	1	0.96	bi (<->)	573.40931.con.0009	3434	453	fig|573.40931.peg.3434			Poly(A) polymerase (EC 2.7.7.19)	1	0.96	bi (<->)	573.47033.con.0001	99	337	fig|573.47033.peg.99			Poly(A) polymerase (EC 2.7.7.19)	1	0.899	bi (<->)	573.47035.con.0001	4507	453	fig|573.47035.peg.4507			Poly(A) polymerase (EC 2.7.7.19)
NC_009648	148	293	fig|272620.9.peg.148	KPN_00144	yadB	PLF_570_00000798	PGF_03843396	Glutamyl-Q tRNA(Asp) synthetase	169134	170015	-	bi (<->)	573.44975.con.0004	1702	293	fig|573.44975.peg.1702			Glutamyl-Q tRNA(Asp) synthetase	0.997	0.997	bi (<->)	573.40931.con.0009	3433	293	fig|573.40931.peg.3433			Glutamyl-Q tRNA(Asp) synthetase	0.997	0.997	bi (<->)	573.47033.con.0001	98	293	fig|573.47033.peg.98			Glutamyl-Q tRNA(Asp) synthetase	0.997	0.997	bi (<->)	573.47035.con.0001	4506	293	fig|573.47035.peg.4506			Glutamyl-Q tRNA(Asp) synthetase
NC_009648	149	151	fig|272620.9.peg.149	KPN_00145	dksA	PLF_570_00001854	PGF_00046597	RNA polymerase-binding transcription factor DksA	170075	170530	-	bi (<->)	573.44975.con.0004	1701	151	fig|573.44975.peg.1701			RNA polymerase-binding transcription factor DksA	1	0.993	bi (<->)	573.40931.con.0009	3432	151	fig|573.40931.peg.3432			RNA polymerase-binding transcription factor DksA	1	0.993	bi (<->)	573.47033.con.0001	97	151	fig|573.47033.peg.97			RNA polymerase-binding transcription factor DksA	1	0.993	bi (<->)	573.47035.con.0001	4505	88	fig|573.47035.peg.4505			RNA polymerase-binding transcription factor DksA
NC_009648	150	238	fig|272620.9.peg.150	KPN_00146	sfsA	PLF_570_00001545	PGF_00054920	Sugar fermentation stimulation protein SfsA	170693	171409	-	bi (<->)	573.44975.con.0004	1700	238	fig|573.44975.peg.1700			Sugar fermentation stimulation protein SfsA	1	0.996	bi (<->)	573.40931.con.0009	3431	238	fig|573.40931.peg.3431			Sugar fermentation stimulation protein SfsA	1	0.996	bi (<->)	573.47033.con.0001	96	238	fig|573.47033.peg.96			Sugar fermentation stimulation protein SfsA	1	0.996	bi (<->)	573.47035.con.0001	4504	223	fig|573.47035.peg.4504			Sugar fermentation stimulation protein SfsA
NC_009648	151	178	fig|272620.9.peg.151	KPN_00147	ligT	PLF_570_00001618	PGF_00820102	2'-5' RNA ligase	171409	171945	-	bi (<->)	573.44975.con.0004	1699	178	fig|573.44975.peg.1699			2'-5' RNA ligase	1	0.994	bi (<->)	573.40931.con.0009	3430	178	fig|573.40931.peg.3430			2'-5' RNA ligase	1	0.994	bi (<->)	573.47033.con.0001	95	174	fig|573.47033.peg.95			2'-5' RNA ligase	1	0.925	bi (<->)	573.47035.con.0001	4503	178	fig|573.47035.peg.4503			2'-5' RNA ligase
NC_009648	152	809	fig|272620.9.peg.152	KPN_00148	hrpB	PLF_570_00000443	PGF_06949599	ATP-dependent helicase HrpB	172018	174447	+	bi (<->)	573.44975.con.0004	1698	809	fig|573.44975.peg.1698			ATP-dependent helicase HrpB	0.995	0.999	bi (<->)	573.40931.con.0009	3429	809	fig|573.40931.peg.3429			ATP-dependent helicase HrpB	0.995	0.999	bi (<->)	573.47033.con.0001	91	337	fig|573.47033.peg.91			ATP-dependent helicase HrpB	0.997	0.997	bi (<->)	573.47035.con.0001	4502	809	fig|573.47035.peg.4502			ATP-dependent helicase HrpB
NC_009648	153	266	fig|272620.9.peg.153	KPN_00149	pulQ	PLF_570_00012486	PGF_09449034	Leader peptidase (Prepilin peptidase) (EC 3.4.23.43) / N-methyltransferase (EC 2.1.1.-)	174495	175295	-	bi (<->)	573.44975.con.0004	1697	266	fig|573.44975.peg.1697			Leader peptidase (Prepilin peptidase) (EC 3.4.23.43) / N-methyltransferase (EC 2.1.1.-)	1	0.996	bi (<->)	573.40931.con.0009	3428	266	fig|573.40931.peg.3428			Leader peptidase (Prepilin peptidase) (EC 3.4.23.43) / N-methyltransferase (EC 2.1.1.-)	0.996	0.996	bi (<->)	573.47033.con.0001	90	155	fig|573.47033.peg.90			Leader peptidase (Prepilin peptidase) (EC 3.4.23.43) / N-methyltransferase (EC 2.1.1.-)	0.981	0.994	bi (<->)	573.47035.con.0001	4501	266	fig|573.47035.peg.4501			Leader peptidase (Prepilin peptidase) (EC 3.4.23.43) / N-methyltransferase (EC 2.1.1.-)
NC_009648	154	248	fig|272620.9.peg.154	KPN_00150	pulN	PLF_570_00004134	PGF_01762333	General secretion pathway protein N	175292	176038	-	bi (<->)	573.44975.con.0004	1696	248	fig|573.44975.peg.1696			General secretion pathway protein N	0.996	0.996	bi (<->)	573.40931.con.0009	3427	248	fig|573.40931.peg.3427			General secretion pathway protein N	0.996	0.996	bi (<->)	573.47033.con.0001	88	127	fig|573.47033.peg.88			General secretion pathway protein N	0.992	0.961	bi (<->)	573.47035.con.0001	4500	248	fig|573.47035.peg.4500			General secretion pathway protein N
NC_009648	155	161	fig|272620.9.peg.155	KPN_00151	pulM	PLF_570_00004163	PGF_00007453	General secretion pathway protein M	176028	176513	-	bi (<->)	573.44975.con.0004	1695	161	fig|573.44975.peg.1695			General secretion pathway protein M	0.988	0.994	bi (<->)	573.40931.con.0009	3426	161	fig|573.40931.peg.3426			General secretion pathway protein M	0.994	0.994	bi (<->)	573.47033.con.0001	87	161	fig|573.47033.peg.87			General secretion pathway protein M	0.981	0.994	bi (<->)	573.47035.con.0001	4499	161	fig|573.47035.peg.4499			General secretion pathway protein M
NC_009648	156	397	fig|272620.9.peg.156	KPN_00152	pulL	PLF_570_00004133	PGF_01917480	General secretion pathway protein L	176506	177699	-	bi (<->)	573.44975.con.0004	1694	397	fig|573.44975.peg.1694			General secretion pathway protein L	0.997	0.997	bi (<->)	573.40931.con.0009	3425	404	fig|573.40931.peg.3425			General secretion pathway protein L	0.992	0.98	bi (<->)	573.47033.con.0001	85	296	fig|573.47033.peg.85			General secretion pathway protein L	0.979	0.804	bi (<->)	573.47035.con.0001	4496	296	fig|573.47035.peg.4496			General secretion pathway protein L
NC_009648	157	328	fig|272620.9.peg.157	KPN_00153	pulK	PLF_570_00004018	PGF_07058319	General secretion pathway protein K	177686	178672	-	bi (<->)	573.44975.con.0004	1693	328	fig|573.44975.peg.1693			General secretion pathway protein K	0.997	0.997	bi (<->)	573.40931.con.0009	3424	328	fig|573.40931.peg.3424			General secretion pathway protein K	0.982	0.997	bi (<->)	573.47033.con.0001	84	328	fig|573.47033.peg.84			General secretion pathway protein K	0.994	0.997	bi (<->)	573.47035.con.0001	4495	328	fig|573.47035.peg.4495			General secretion pathway protein K
NC_009648	158	194	fig|272620.9.peg.158	KPN_00154	pulJ	PLF_570_00003938	PGF_00007406	General secretion pathway protein J	178669	179253	-	bi (<->)	573.44975.con.0004	1692	198	fig|573.44975.peg.1692			General secretion pathway protein J	0.99	0.975	bi (<->)	573.40931.con.0009	3423	198	fig|573.40931.peg.3423			General secretion pathway protein J	0.985	0.975	bi (<->)	573.47033.con.0001	83	198	fig|573.47033.peg.83			General secretion pathway protein J	0.995	0.975	bi (<->)	573.47035.con.0001	4494	198	fig|573.47035.peg.4494			General secretion pathway protein J
NC_009648	159	121	fig|272620.9.peg.159	KPN_00155	pulI	PLF_570_00007179	PGF_03479908	General secretion pathway protein I	179262	179627	-	bi (<->)	573.44975.con.0004	1691	121	fig|573.44975.peg.1691			General secretion pathway protein I	1	0.992	bi (<->)	573.40931.con.0009	3422	121	fig|573.40931.peg.3422			General secretion pathway protein I	1	0.992	bi (<->)	573.47033.con.0001	82	121	fig|573.47033.peg.82			General secretion pathway protein I	0.992	0.992	bi (<->)	573.47035.con.0001	4493	121	fig|573.47035.peg.4493			General secretion pathway protein I
NC_009648	160	171	fig|272620.9.peg.160	KPN_00156	pulH	PLF_570_00115230	PGF_03324420	General secretion pathway protein H	179624	180139	-	bi (<->)	573.44975.con.0004	1690	171	fig|573.44975.peg.1690			General secretion pathway protein H	0.982	0.994	bi (<->)	573.40931.con.0009	3421	171	fig|573.40931.peg.3421			General secretion pathway protein H	0.982	0.994	bi (<->)	573.47033.con.0001	81	171	fig|573.47033.peg.81			General secretion pathway protein H	0.977	0.994	bi (<->)	573.47035.con.0001	4492	171	fig|573.47035.peg.4492			General secretion pathway protein H
NC_009648	161	140	fig|272620.9.peg.161	KPN_00157	pulG	PLF_570_00001730	PGF_01894207	General secretion pathway protein G	180139	180561	-	bi (<->)	573.44975.con.0004	1689	140	fig|573.44975.peg.1689			General secretion pathway protein G	1	0.993	bi (<->)	573.40931.con.0009	3420	140	fig|573.40931.peg.3420			General secretion pathway protein G	1	0.993	bi (<->)	573.47033.con.0001	80	140	fig|573.47033.peg.80			General secretion pathway protein G	1	0.993	bi (<->)	573.47035.con.0001	4491	140	fig|573.47035.peg.4491			General secretion pathway protein G
NC_009648	162	404	fig|272620.9.peg.162	KPN_00158	pulF	PLF_570_00000556	PGF_00007353	General secretion pathway protein F	180582	181796	-	bi (<->)	573.44975.con.0004	1688	404	fig|573.44975.peg.1688			General secretion pathway protein F	0.998	0.998	bi (<->)	573.40931.con.0009	3419	404	fig|573.40931.peg.3419			General secretion pathway protein F	0.998	0.998	bi (<->)	573.47033.con.0001	78	275	fig|573.47033.peg.78			General secretion pathway protein F	0.996	0.811	bi (<->)	573.47035.con.0001	4490	142	fig|573.47035.peg.4490			General secretion pathway protein F
NC_009648	163	497	fig|272620.9.peg.163	KPN_00159	pulE	PLF_570_00002073	PGF_03810089	General secretion pathway protein E	181798	183291	-	bi (<->)	573.44975.con.0004	1687	497	fig|573.44975.peg.1687			General secretion pathway protein E	0.998	0.998	bi (<->)	573.40931.con.0009	3418	497	fig|573.40931.peg.3418			General secretion pathway protein E	0.998	0.998	bi (<->)	573.47033.con.0001	77	497	fig|573.47033.peg.77			General secretion pathway protein E	0.998	0.998	bi (<->)	573.47035.con.0001	4485	282	fig|573.47035.peg.4485			General secretion pathway protein E
NC_009648	164	657	fig|272620.9.peg.164	KPN_00160	pulD	PLF_570_00036693	PGF_09198321	General secretion pathway protein D	183288	185261	-	bi (<->)	573.44975.con.0004	1686	651	fig|573.44975.peg.1686			General secretion pathway protein D	1	0.998	bi (<->)	573.40931.con.0009	3417	657	fig|573.40931.peg.3417			General secretion pathway protein D	0.998	0.998	bi (<->)	573.47033.con.0001	75	292	fig|573.47033.peg.75			General secretion pathway protein D	0.997	0.976	bi (<->)	573.47035.con.0001	4483	482	fig|573.47035.peg.4483			General secretion pathway protein D
NC_009648	165	280	fig|272620.9.peg.165	KPN_00161	pulC	PLF_570_00003565	PGF_00007318	General secretion pathway protein C	185271	186113	-	bi (<->)	573.44975.con.0004	1685	280	fig|573.44975.peg.1685			General secretion pathway protein C	1	0.996	bi (<->)	573.40931.con.0009	3416	280	fig|573.40931.peg.3416			General secretion pathway protein C	1	0.996	bi (<->)	573.47033.con.0001	72	182	fig|573.47033.peg.72			General secretion pathway protein C	0.985	0.747	bi (<->)	573.47035.con.0001	4482	280	fig|573.47035.peg.4482			General secretion pathway protein C
NC_009648	166	45	fig|272620.9.peg.166			PLF_570_00003920	PGF_00397751	hypothetical protein	186098	186235	-	bi (<->)	573.44975.con.0004	1684	45	fig|573.44975.peg.1684			hypothetical protein	0.978	0.978	bi (<->)	573.40931.con.0009	3415	45	fig|573.40931.peg.3415			hypothetical protein	0.978	0.978	bi (<->)	573.47033.con.0001	71	45	fig|573.47033.peg.71			hypothetical protein	1	0.978	bi (<->)	573.47035.con.0001	4481	45	fig|573.47035.peg.4481			hypothetical protein
NC_009648	167	1037	fig|272620.9.peg.167	KPN_00163	pul	PLF_570_00002974	PGF_02875184	Pullulanase (EC 3.2.1.41)	186615	189728	+	bi (<->)	573.44975.con.0004	1683	1102	fig|573.44975.peg.1683			Pullulanase (EC 3.2.1.41)	0.993	0.94	bi (<->)	573.40931.con.0009	3414	1102	fig|573.40931.peg.3414			Pullulanase (EC 3.2.1.41)	0.994	0.94	bi (<->)	573.47033.con.0001	69	584	fig|573.47033.peg.69			Pullulanase (EC 3.2.1.41)	0.998	0.896	bi (<->)	573.47035.con.0001	4478	584	fig|573.47035.peg.4478			Pullulanase (EC 3.2.1.41)
NC_009648	168	185	fig|272620.9.peg.168			PLF_570_00003564	PGF_00007309	General secretion pathway protein B	189985	190542	+	bi (<->)	573.44975.con.0004	1682	185	fig|573.44975.peg.1682			General secretion pathway protein B	0.984	0.995	bi (<->)	573.40931.con.0009	3413	185	fig|573.40931.peg.3413			General secretion pathway protein B	0.995	0.995	bi (<->)	573.47033.con.0001	67	185	fig|573.47033.peg.67			General secretion pathway protein B	0.989	0.995	bi (<->)	573.47035.con.0001	4476	185	fig|573.47035.peg.4476			General secretion pathway protein B
NC_009648	169	114	fig|272620.9.peg.169			PLF_570_00116423	PGF_00071526	hypothetical protein	190581	190925	-	bi (<->)	573.44975.con.0004	1681	114	fig|573.44975.peg.1681			Pullulanase secretion protein pulS precursor	0.991	0.991	bi (<->)	573.40931.con.0009	3412	133	fig|573.40931.peg.3412			Pullulanase secretion protein pulS precursor	0.982	0.85	bi (<->)	573.47033.con.0001	66	133	fig|573.47033.peg.66			Pullulanase secretion protein pulS precursor	0.982	0.85	bi (<->)	573.47035.con.0001	4475	133	fig|573.47035.peg.4475			Pullulanase secretion protein pulS precursor
NC_009648	170	854	fig|272620.9.peg.170	KPN_00164	mrcB	PLF_570_00000921	PGF_05982667	Multimodular transpeptidase-transglycosylase (EC 2.4.1.129) (EC 3.4.-.-)	191543	194107	+	bi (<->)	573.44975.con.0004	1678	850	fig|573.44975.peg.1678			Multimodular transpeptidase-transglycosylase (EC 2.4.1.129) (EC 3.4.-.-)	0.988	0.999	bi (<->)	573.40931.con.0009	3410	848	fig|573.40931.peg.3410			Multimodular transpeptidase-transglycosylase (EC 2.4.1.129) (EC 3.4.-.-)	0.987	0.999	bi (<->)	573.47033.con.0001	64	617	fig|573.47033.peg.64			Multimodular transpeptidase-transglycosylase (EC 2.4.1.129) (EC 3.4.-.-)	0.998	0.964	bi (<->)	573.47035.con.0001	4471	423	fig|573.47035.peg.4471			Multimodular transpeptidase-transglycosylase (EC 2.4.1.129) (EC 3.4.-.-)
NC_009648	171	47	fig|272620.9.peg.171			PLF_570_00004331	PGF_01072728	hypothetical protein	194315	194458	-
NC_009648	172	709	fig|272620.9.peg.172	KPN_00165	fhuA	PLF_570_00000182	PGF_03000271	Ferric hydroxamate outer membrane receptor FhuA	194420	196549	+	bi (<->)	573.44975.con.0004	1677	735	fig|573.44975.peg.1677			Ferric hydroxamate outer membrane receptor FhuA	1	0.963	bi (<->)	573.40931.con.0009	3409	735	fig|573.40931.peg.3409			Ferric hydroxamate outer membrane receptor FhuA	1	0.963	bi (<->)	573.47033.con.0001	62	735	fig|573.47033.peg.62			Ferric hydroxamate outer membrane receptor FhuA	1	0.963	bi (<->)	573.47035.con.0001	4468	652	fig|573.47035.peg.4468			Ferric hydroxamate outer membrane receptor FhuA
NC_009648	173	265	fig|272620.9.peg.173	KPN_00166	fhuC	PLF_570_00002714	PGF_06509266	Ferric hydroxamate ABC transporter (TC 3.A.1.14.3), ATP-binding protein FhuC	196595	197392	+	bi (<->)	573.44975.con.0004	1676	265	fig|573.44975.peg.1676			Ferric hydroxamate ABC transporter (TC 3.A.1.14.3), ATP-binding protein FhuC	1	0.996	bi (<->)	573.40931.con.0009	3408	265	fig|573.40931.peg.3408			Ferric hydroxamate ABC transporter (TC 3.A.1.14.3), ATP-binding protein FhuC	1	0.996	bi (<->)	573.47033.con.0001	61	265	fig|573.47033.peg.61			Ferric hydroxamate ABC transporter (TC 3.A.1.14.3), ATP-binding protein FhuC	1	0.996	bi (<->)	573.47035.con.0001	4467	265	fig|573.47035.peg.4467			Ferric hydroxamate ABC transporter (TC 3.A.1.14.3), ATP-binding protein FhuC
NC_009648	174	296	fig|272620.9.peg.174	KPN_00167	fhuD	PLF_570_00002715	PGF_06098925	Ferric hydroxamate ABC transporter (TC 3.A.1.14.3), periplasmic substrate binding protein FhuD	197392	198282	+	bi (<->)	573.44975.con.0004	1675	296	fig|573.44975.peg.1675			Ferric hydroxamate ABC transporter (TC 3.A.1.14.3), periplasmic substrate binding protein FhuD	0.997	0.997	bi (<->)	573.40931.con.0009	3407	296	fig|573.40931.peg.3407			Ferric hydroxamate ABC transporter (TC 3.A.1.14.3), periplasmic substrate binding protein FhuD	1	0.997	bi (<->)	573.47033.con.0001	60	342	fig|573.47033.peg.60			Ferric hydroxamate ABC transporter (TC 3.A.1.14.3), periplasmic substrate binding protein FhuD	0.993	0.854	bi (<->)	573.47035.con.0001	4466	220	fig|573.47035.peg.4466			Ferric hydroxamate ABC transporter (TC 3.A.1.14.3), periplasmic substrate binding protein FhuD
NC_009648	175	660	fig|272620.9.peg.175	KPN_00168	fhuB	PLF_570_00000860	PGF_02927872	Ferric hydroxamate ABC transporter (TC 3.A.1.14.3), permease component FhuB	198279	200261	+	bi (<->)	573.44975.con.0004	1674	660	fig|573.44975.peg.1674			Ferric hydroxamate ABC transporter (TC 3.A.1.14.3), permease component FhuB	0.995	0.998	bi (<->)	573.40931.con.0009	3406	660	fig|573.40931.peg.3406			Ferric hydroxamate ABC transporter (TC 3.A.1.14.3), permease component FhuB	0.998	0.998	bi (<->)	573.47033.con.0001	59	629	fig|573.47033.peg.59			Ferric hydroxamate ABC transporter (TC 3.A.1.14.3), permease component FhuB	0.995	0.998	bi (<->)	573.47035.con.0001	4465	517	fig|573.47035.peg.4465			Ferric hydroxamate ABC transporter (TC 3.A.1.14.3), permease component FhuB
NC_009648	176	426	fig|272620.9.peg.176	KPN_00169	hemL	PLF_570_00002075	PGF_09019918	Glutamate-1-semialdehyde 2,1-aminomutase (EC 5.4.3.8)	200398	201678	-	bi (<->)	573.44975.con.0004	1672	426	fig|573.44975.peg.1672			Glutamate-1-semialdehyde 2,1-aminomutase (EC 5.4.3.8)	0.998	0.998	bi (<->)	573.40931.con.0009	3405	426	fig|573.40931.peg.3405			Glutamate-1-semialdehyde 2,1-aminomutase (EC 5.4.3.8)	0.998	0.998	bi (<->)	573.47033.con.0001	58	426	fig|573.47033.peg.58			Glutamate-1-semialdehyde 2,1-aminomutase (EC 5.4.3.8)	1	0.998	bi (<->)	573.47035.con.0001	4462	321	fig|573.47035.peg.4462			Glutamate-1-semialdehyde 2,1-aminomutase (EC 5.4.3.8)
NC_009648	177	503	fig|272620.9.peg.177	KPN_00170	yadQ	PLF_570_00000164	PGF_07370370	Voltage-gated H(+)/2Cl(-) exchange transporter ClcA	201766	203277	+	bi (<->)	573.44975.con.0004	1671	503	fig|573.44975.peg.1671			Voltage-gated H(+)/2Cl(-) exchange transporter ClcA	0.998	0.998	bi (<->)	573.40931.con.0009	3404	503	fig|573.40931.peg.3404			Voltage-gated H(+)/2Cl(-) exchange transporter ClcA	0.998	0.998	bi (<->)	573.47033.con.0001	57	436	fig|573.47033.peg.57			Voltage-gated H(+)/2Cl(-) exchange transporter ClcA	1	0.881	bi (<->)	573.47035.con.0001	4460	295	fig|573.47035.peg.4460			Voltage-gated H(+)/2Cl(-) exchange transporter ClcA
NC_009648	178	114	fig|272620.9.peg.178	KPN_00171	yadR	PLF_570_00001962	PGF_09545833	Iron-sulfur cluster insertion protein ErpA	203359	203703	+	bi (<->)	573.44975.con.0004	1670	114	fig|573.44975.peg.1670			Iron-sulfur cluster insertion protein ErpA	1	0.991	bi (<->)	573.40931.con.0009	3403	114	fig|573.40931.peg.3403			Iron-sulfur cluster insertion protein ErpA	1	0.991	bi (<->)	573.47033.con.0001	55	114	fig|573.47033.peg.55			Iron-sulfur cluster insertion protein ErpA	1	0.991	uni (->)	573.47035.con.0001	69	107	fig|573.47035.peg.69			Iron-sulfur cluster assembly iron binding protein IscA
NC_009648	179	207	fig|272620.9.peg.179	KPN_00172	yadS	PLF_570_00002177	PGF_00612013	UPF0126 inner membrane protein YadS	203775	204398	-	bi (<->)	573.44975.con.0004	1669	207	fig|573.44975.peg.1669			UPF0126 inner membrane protein YadS	0.995	0.995	bi (<->)	573.40931.con.0009	3402	207	fig|573.40931.peg.3402			UPF0126 inner membrane protein YadS	1	0.995	bi (<->)	573.47033.con.0001	54	170	fig|573.47033.peg.54			UPF0126 inner membrane protein YadS	1	0.988	bi (<->)	573.47035.con.0001	4459	170	fig|573.47035.peg.4459			UPF0126 inner membrane protein YadS
NC_009648	180	266	fig|272620.9.peg.180	KPN_00173	yadT	PLF_570_00002485	PGF_03799122	Vitamin B12 ABC transporter, substrate-binding protein BtuF	204435	205235	-	bi (<->)	573.44975.con.0004	1668	266	fig|573.44975.peg.1668			Vitamin B12 ABC transporter, substrate-binding protein BtuF	1	0.996	bi (<->)	573.40931.con.0009	3401	266	fig|573.40931.peg.3401			Vitamin B12 ABC transporter, substrate-binding protein BtuF	0.996	0.996	bi (<->)	573.47033.con.0001	53	248	fig|573.47033.peg.53			Vitamin B12 ABC transporter, substrate-binding protein BtuF	1	0.948	bi (<->)	573.47035.con.0001	4458	264	fig|573.47035.peg.4458			Vitamin B12 ABC transporter, substrate-binding protein BtuF
NC_009648	181	232	fig|272620.9.peg.181	KPN_00174	pfs	PLF_570_00000660	PGF_00777996	5'-methylthioadenosine nucleosidase (EC 3.2.2.16) @ S-adenosylhomocysteine nucleosidase (EC 3.2.2.9)	205228	205926	-	bi (<->)	573.44975.con.0004	1667	232	fig|573.44975.peg.1667			5'-methylthioadenosine nucleosidase (EC 3.2.2.16) @ S-adenosylhomocysteine nucleosidase (EC 3.2.2.9)	1	0.996	bi (<->)	573.40931.con.0009	3400	232	fig|573.40931.peg.3400			5'-methylthioadenosine nucleosidase (EC 3.2.2.16) @ S-adenosylhomocysteine nucleosidase (EC 3.2.2.9)	1	0.996	bi (<->)	573.47033.con.0001	51	152	fig|573.47033.peg.51			5'-methylthioadenosine nucleosidase (EC 3.2.2.16) @ S-adenosylhomocysteine nucleosidase (EC 3.2.2.9)	1	0.967	bi (<->)	573.47035.con.0001	4457	232	fig|573.47035.peg.4457			5'-methylthioadenosine nucleosidase (EC 3.2.2.16) @ S-adenosylhomocysteine nucleosidase (EC 3.2.2.9)
NC_009648	182	504	fig|272620.9.peg.182	KPN_00175	dgt	PLF_570_00003360	PGF_10089955	Deoxyguanosinetriphosphate triphosphohydrolase (EC 3.1.5.1), subgroup 1	206010	207524	+	bi (<->)	573.44975.con.0004	1666	504	fig|573.44975.peg.1666			Deoxyguanosinetriphosphate triphosphohydrolase (EC 3.1.5.1), subgroup 1	1	0.998	bi (<->)	573.40931.con.0009	3399	504	fig|573.40931.peg.3399			Deoxyguanosinetriphosphate triphosphohydrolase (EC 3.1.5.1), subgroup 1	0.998	0.998	bi (<->)	573.47033.con.0001	50	342	fig|573.47033.peg.50			Deoxyguanosinetriphosphate triphosphohydrolase (EC 3.1.5.1), subgroup 1	1	0.971	bi (<->)	573.47035.con.0001	4456	473	fig|573.47035.peg.4456			Deoxyguanosinetriphosphate triphosphohydrolase (EC 3.1.5.1), subgroup 1
NC_009648	183	477	fig|272620.9.peg.183	KPN_00176	degP	PLF_570_00001122	PGF_10052038	HtrA protease/chaperone protein	207659	209092	+	bi (<->)	573.44975.con.0004	1665	477	fig|573.44975.peg.1665			HtrA protease/chaperone protein	0.998	0.998	bi (<->)	573.40931.con.0009	3398	477	fig|573.40931.peg.3398			HtrA protease/chaperone protein	0.998	0.998	bi (<->)	573.47033.con.0001	47	284	fig|573.47033.peg.47			HtrA protease/chaperone protein	0.996	0.996	uni (->)	573.47035.con.0001	6351	455	fig|573.47035.peg.6351			Outer membrane stress sensor protease DegQ, serine protease
NC_009648	184	403	fig|272620.9.peg.184	KPN_00177	cdaR	PLF_570_00000971	PGF_07225933	Sugar diacid utilization regulator SdaR	209206	210417	+	bi (<->)	573.44975.con.0004	1664	403	fig|573.44975.peg.1664			Sugar diacid utilization regulator SdaR	1	0.998	bi (<->)	573.40931.con.0009	3397	403	fig|573.40931.peg.3397			Sugar diacid utilization regulator SdaR	1	0.998	bi (<->)	573.47033.con.0001	46	403	fig|573.47033.peg.46			Sugar diacid utilization regulator SdaR	0.98	0.998	bi (<->)	573.47035.con.0001	4452	295	fig|573.47035.peg.4452			Sugar diacid utilization regulator SdaR
NC_009648	185	128	fig|272620.9.peg.185	KPN_00178	yaeH	PLF_570_00002874	PGF_00064317	UPF0325 protein YaeH	210536	210922	-	bi (<->)	573.44975.con.0004	1663	128	fig|573.44975.peg.1663			UPF0325 protein YaeH	1	0.992	bi (<->)	573.40931.con.0009	3396	128	fig|573.40931.peg.3396			UPF0325 protein YaeH	1	0.992	bi (<->)	573.47033.con.0001	45	128	fig|573.47033.peg.45			UPF0325 protein YaeH	1	0.992	bi (<->)	573.47035.con.0001	4451	128	fig|573.47035.peg.4451			UPF0325 protein YaeH
NC_009648	186	274	fig|272620.9.peg.186	KPN_00179	dapD	PLF_570_00001619	PGF_00020172	2,3,4,5-tetrahydropyridine-2,6-dicarboxylate N-succinyltransferase (EC 2.3.1.117)	211030	211854	-	bi (<->)	573.44975.con.0004	1662	274	fig|573.44975.peg.1662			2,3,4,5-tetrahydropyridine-2,6-dicarboxylate N-succinyltransferase (EC 2.3.1.117)	1	0.996	bi (<->)	573.40931.con.0009	3395	274	fig|573.40931.peg.3395			2,3,4,5-tetrahydropyridine-2,6-dicarboxylate N-succinyltransferase (EC 2.3.1.117)	1	0.996	bi (<->)	573.47033.con.0001	44	274	fig|573.47033.peg.44			2,3,4,5-tetrahydropyridine-2,6-dicarboxylate N-succinyltransferase (EC 2.3.1.117)	1	0.996	bi (<->)	573.47035.con.0001	4450	274	fig|573.47035.peg.4450			2,3,4,5-tetrahydropyridine-2,6-dicarboxylate N-succinyltransferase (EC 2.3.1.117)
NC_009648	187	867	fig|272620.9.peg.187	KPN_00180	glnD	PLF_570_00000231	PGF_05562713	[Protein-PII] uridylyltransferase (EC 2.7.7.59) / [Protein-PII]-UMP uridylyl-removing enzyme	211885	214488	-	bi (<->)	573.44975.con.0004	1661	887	fig|573.44975.peg.1661			[Protein-PII] uridylyltransferase (EC 2.7.7.59) / [Protein-PII]-UMP uridylyl-removing enzyme	0.998	0.976	bi (<->)	573.40931.con.0009	3394	887	fig|573.40931.peg.3394			[Protein-PII] uridylyltransferase (EC 2.7.7.59) / [Protein-PII]-UMP uridylyl-removing enzyme	0.998	0.976	bi (<->)	573.47033.con.0001	43	672	fig|573.47033.peg.43			[Protein-PII] uridylyltransferase (EC 2.7.7.59) / [Protein-PII]-UMP uridylyl-removing enzyme	0.99	0.999	bi (<->)	573.47035.con.0001	4447	427	fig|573.47035.peg.4447			[Protein-PII] uridylyltransferase (EC 2.7.7.59) / [Protein-PII]-UMP uridylyl-removing enzyme
NC_009648	188	264	fig|272620.9.peg.188	KPN_00181	map	PLF_570_00001446	PGF_06629251	Methionine aminopeptidase (EC 3.4.11.18)	214606	215400	-	bi (<->)	573.44975.con.0004	1660	264	fig|573.44975.peg.1660			Methionine aminopeptidase (EC 3.4.11.18)	0.996	0.996	bi (<->)	573.40931.con.0009	3393	264	fig|573.40931.peg.3393			Methionine aminopeptidase (EC 3.4.11.18)	0.992	0.996	bi (<->)	573.47033.con.0001	41	264	fig|573.47033.peg.41			Methionine aminopeptidase (EC 3.4.11.18)	0.996	0.996	bi (<->)	573.47035.con.0001	4446	264	fig|573.47035.peg.4446			Methionine aminopeptidase (EC 3.4.11.18)
NC_009648	189	241	fig|272620.9.peg.189	KPN_00182	rpsB	PLF_570_00001875	PGF_04505269	SSU ribosomal protein S2p (SAe)	215723	216448	+	bi (<->)	573.44975.con.0004	1659	241	fig|573.44975.peg.1659			SSU ribosomal protein S2p (SAe)	1	0.996	bi (<->)	573.40931.con.0009	3392	241	fig|573.40931.peg.3392			SSU ribosomal protein S2p (SAe)	1	0.996	bi (<->)	573.47033.con.0001	40	241	fig|573.47033.peg.40			SSU ribosomal protein S2p (SAe)	0.996	0.996	bi (<->)	573.47035.con.0001	4445	241	fig|573.47035.peg.4445			SSU ribosomal protein S2p (SAe)
NC_009648	190	283	fig|272620.9.peg.190	KPN_00183	tsf	PLF_570_00002230	PGF_06936561	Translation elongation factor Ts	216568	217419	+	bi (<->)	573.44975.con.0004	1658	283	fig|573.44975.peg.1658			Translation elongation factor Ts	1	0.996	bi (<->)	573.40931.con.0009	3391	283	fig|573.40931.peg.3391			Translation elongation factor Ts	1	0.996	bi (<->)	573.47033.con.0001	39	283	fig|573.47033.peg.39			Translation elongation factor Ts	1	0.996	bi (<->)	573.47035.con.0001	4443	243	fig|573.47035.peg.4443			Translation elongation factor Ts
NC_009648	191	241	fig|272620.9.peg.191	KPN_00184	pyrH	PLF_570_00001940	PGF_02923127	Uridylate kinase (EC 2.7.4.22)	217570	218295	+	bi (<->)	573.44975.con.0004	1657	241	fig|573.44975.peg.1657			Uridylate kinase (EC 2.7.4.22)	1	0.996	bi (<->)	573.40931.con.0009	3390	241	fig|573.40931.peg.3390			Uridylate kinase (EC 2.7.4.22)	1	0.996	bi (<->)	573.47033.con.0001	38	241	fig|573.47033.peg.38			Uridylate kinase (EC 2.7.4.22)	1	0.996	bi (<->)	573.47035.con.0001	4441	196	fig|573.47035.peg.4441			Uridylate kinase (EC 2.7.4.22)
NC_009648	192	185	fig|272620.9.peg.192	KPN_00185	frr	PLF_570_00001868	PGF_00048926	Ribosome recycling factor	218446	219003	+	bi (<->)	573.44975.con.0004	1656	185	fig|573.44975.peg.1656			Ribosome recycling factor	1	0.995	bi (<->)	573.40931.con.0009	3389	185	fig|573.40931.peg.3389			Ribosome recycling factor	1	0.995	bi (<->)	573.47033.con.0001	37	181	fig|573.47033.peg.37			Ribosome recycling factor	0.994	0.939	bi (<->)	573.47035.con.0001	4439	185	fig|573.47035.peg.4439			Ribosome recycling factor
NC_009648	193	400	fig|272620.9.peg.193	KPN_00186	ispC	PLF_570_00000437	PGF_09077460	1-deoxy-D-xylulose 5-phosphate reductoisomerase (EC 1.1.1.267)	219232	220434	+	bi (<->)	573.44975.con.0004	1655	400	fig|573.44975.peg.1655			1-deoxy-D-xylulose 5-phosphate reductoisomerase (EC 1.1.1.267)	0.995	0.998	bi (<->)	573.40931.con.0009	3388	400	fig|573.40931.peg.3388			1-deoxy-D-xylulose 5-phosphate reductoisomerase (EC 1.1.1.267)	0.993	0.998	bi (<->)	573.47033.con.0001	36	400	fig|573.47033.peg.36			1-deoxy-D-xylulose 5-phosphate reductoisomerase (EC 1.1.1.267)	0.995	0.998	bi (<->)	573.47035.con.0001	4437	248	fig|573.47035.peg.4437			1-deoxy-D-xylulose 5-phosphate reductoisomerase (EC 1.1.1.267)
NC_009648	194	258	fig|272620.9.peg.194	KPN_00187	uppS	PLF_570_00002255	PGF_02280759	Undecaprenyl diphosphate synthase (EC 2.5.1.31)	220654	221430	+	bi (<->)	573.44975.con.0004	1654	252	fig|573.44975.peg.1654			Undecaprenyl diphosphate synthase (EC 2.5.1.31)	1	0.996	bi (<->)	573.40931.con.0009	3387	258	fig|573.40931.peg.3387			Undecaprenyl diphosphate synthase (EC 2.5.1.31)	1	0.996	bi (<->)	573.47033.con.0001	35	258	fig|573.47033.peg.35			Undecaprenyl diphosphate synthase (EC 2.5.1.31)	1	0.996	bi (<->)	573.47035.con.0001	4435	205	fig|573.47035.peg.4435			Undecaprenyl diphosphate synthase (EC 2.5.1.31)
NC_009648	195	285	fig|272620.9.peg.195	KPN_00188	cdsA	PLF_570_00001809	PGF_02450432	Phosphatidate cytidylyltransferase (EC 2.7.7.41)	221443	222300	+	bi (<->)	573.44975.con.0004	1653	285	fig|573.44975.peg.1653			Phosphatidate cytidylyltransferase (EC 2.7.7.41)	1	0.996	bi (<->)	573.40931.con.0009	3386	285	fig|573.40931.peg.3386			Phosphatidate cytidylyltransferase (EC 2.7.7.41)	1	0.996	bi (<->)	573.47033.con.0001	34	213	fig|573.47033.peg.34			Phosphatidate cytidylyltransferase (EC 2.7.7.41)	0.995	0.906	bi (<->)	573.47035.con.0001	4434	285	fig|573.47035.peg.4434			Phosphatidate cytidylyltransferase (EC 2.7.7.41)
NC_009648	196	450	fig|272620.9.peg.196	KPN_00189	yaeL	PLF_570_00003275	PGF_03752718	Intramembrane protease RasP/YluC, implicated in cell division based on FtsL cleavage	222312	223664	+	bi (<->)	573.44975.con.0004	1652	450	fig|573.44975.peg.1652			Intramembrane protease RasP/YluC, implicated in cell division based on FtsL cleavage	1	0.998	bi (<->)	573.40931.con.0009	3385	450	fig|573.40931.peg.3385			Intramembrane protease RasP/YluC, implicated in cell division based on FtsL cleavage	1	0.998	bi (<->)	573.47033.con.0001	32	450	fig|573.47033.peg.32			Intramembrane protease RasP/YluC, implicated in cell division based on FtsL cleavage	0.998	0.998	bi (<->)	573.47035.con.0001	4432	211	fig|573.47035.peg.4432			Intramembrane protease RasP/YluC, implicated in cell division based on FtsL cleavage
NC_009648	197	809	fig|272620.9.peg.197	KPN_00190	yaeT	PLF_570_00000934	PGF_07253156	Outer membrane protein assembly factor YaeT	223696	226125	+	bi (<->)	573.44975.con.0004	1651	809	fig|573.44975.peg.1651			Outer membrane protein assembly factor YaeT	0.998	0.999	bi (<->)	573.40931.con.0009	3384	809	fig|573.40931.peg.3384			Outer membrane protein assembly factor YaeT	0.999	0.999	bi (<->)	573.47033.con.0001	31	803	fig|573.47033.peg.31			Outer membrane protein assembly factor YaeT	0.999	0.985	bi (<->)	573.47035.con.0001	4430	515	fig|573.47035.peg.4430			Outer membrane protein assembly factor YaeT
NC_009648	198	161	fig|272620.9.peg.198	KPN_00191	hlpA	PLF_570_00001164	PGF_06683120	Periplasmic chaperone of outer membrane proteins Skp @ Outer membrane protein H precursor	226247	226732	+	bi (<->)	573.44975.con.0004	1650	161	fig|573.44975.peg.1650			Periplasmic chaperone of outer membrane proteins Skp @ Outer membrane protein H precursor	1	0.994	bi (<->)	573.40931.con.0009	3383	161	fig|573.40931.peg.3383			Periplasmic chaperone of outer membrane proteins Skp @ Outer membrane protein H precursor	1	0.994	bi (<->)	573.47033.con.0001	30	161	fig|573.47033.peg.30			Periplasmic chaperone of outer membrane proteins Skp @ Outer membrane protein H precursor	1	0.994	bi (<->)	573.47035.con.0001	4428	161	fig|573.47035.peg.4428			Periplasmic chaperone of outer membrane proteins Skp @ Outer membrane protein H precursor
NC_009648	199	341	fig|272620.9.peg.199	KPN_00192	lpxD	PLF_570_00001571	PGF_00063948	UDP-3-O-[3-hydroxymyristoyl] glucosamine N-acyltransferase (EC 2.3.1.191)	226736	227761	+	bi (<->)	573.44975.con.0004	1649	341	fig|573.44975.peg.1649			UDP-3-O-[3-hydroxymyristoyl] glucosamine N-acyltransferase (EC 2.3.1.191)	1	0.997	bi (<->)	573.40931.con.0009	3382	341	fig|573.40931.peg.3382			UDP-3-O-[3-hydroxymyristoyl] glucosamine N-acyltransferase (EC 2.3.1.191)	1	0.997	bi (<->)	573.47033.con.0001	28	256	fig|573.47033.peg.28			UDP-3-O-[3-hydroxymyristoyl] glucosamine N-acyltransferase (EC 2.3.1.191)	1	0.996	bi (<->)	573.47035.con.0001	4427	341	fig|573.47035.peg.4427			UDP-3-O-[3-hydroxymyristoyl] glucosamine N-acyltransferase (EC 2.3.1.191)
NC_009648	200	151	fig|272620.9.peg.200	KPN_00193	fabZ	PLF_570_00043465	PGF_07504595	3-hydroxyacyl-[acyl-carrier-protein] dehydratase, FabZ form (EC 4.2.1.59)	227867	228322	+	bi (<->)	573.44975.con.0004	1648	151	fig|573.44975.peg.1648			3-hydroxyacyl-[acyl-carrier-protein] dehydratase, FabZ form (EC 4.2.1.59)	1	0.993	bi (<->)	573.40931.con.0009	3381	151	fig|573.40931.peg.3381			3-hydroxyacyl-[acyl-carrier-protein] dehydratase, FabZ form (EC 4.2.1.59)	1	0.993	bi (<->)	573.47033.con.0001	27	151	fig|573.47033.peg.27			3-hydroxyacyl-[acyl-carrier-protein] dehydratase, FabZ form (EC 4.2.1.59)	1	0.993	bi (<->)	573.47035.con.0001	4426	151	fig|573.47035.peg.4426			3-hydroxyacyl-[acyl-carrier-protein] dehydratase, FabZ form (EC 4.2.1.59)
NC_009648	201	262	fig|272620.9.peg.201	KPN_00194	lpxA	PLF_570_00001038	PGF_00033729	Acyl-[acyl-carrier-protein]--UDP-N-acetylglucosamine O-acyltransferase (EC 2.3.1.129)	228326	229114	+	bi (<->)	573.44975.con.0004	1647	262	fig|573.44975.peg.1647			Acyl-[acyl-carrier-protein]--UDP-N-acetylglucosamine O-acyltransferase (EC 2.3.1.129)	0.996	0.996	bi (<->)	573.40931.con.0009	3380	262	fig|573.40931.peg.3380			Acyl-[acyl-carrier-protein]--UDP-N-acetylglucosamine O-acyltransferase (EC 2.3.1.129)	1	0.996	bi (<->)	573.47033.con.0001	26	262	fig|573.47033.peg.26			Acyl-[acyl-carrier-protein]--UDP-N-acetylglucosamine O-acyltransferase (EC 2.3.1.129)	0.996	0.996	bi (<->)	573.47035.con.0001	4424	203	fig|573.47035.peg.4424			Acyl-[acyl-carrier-protein]--UDP-N-acetylglucosamine O-acyltransferase (EC 2.3.1.129)
NC_009648	202	383	fig|272620.9.peg.202	KPN_00195	lpxB	PLF_570_00000393	PGF_00017109	Lipid-A-disaccharide synthase (EC 2.4.1.182)	229114	230265	+	bi (<->)	573.44975.con.0004	1646	383	fig|573.44975.peg.1646			Lipid-A-disaccharide synthase (EC 2.4.1.182)	0.997	0.997	bi (<->)	573.40931.con.0009	3379	383	fig|573.40931.peg.3379			Lipid-A-disaccharide synthase (EC 2.4.1.182)	0.997	0.997	bi (<->)	573.47033.con.0001	25	383	fig|573.47033.peg.25			Lipid-A-disaccharide synthase (EC 2.4.1.182)	1	0.997	bi (<->)	573.47035.con.0001	4422	212	fig|573.47035.peg.4422			Lipid-A-disaccharide synthase (EC 2.4.1.182)
NC_009648	203	199	fig|272620.9.peg.203	KPN_00196	rnhB	PLF_570_00001519	PGF_00048556	Ribonuclease HII (EC 3.1.26.4)	230262	230861	+	bi (<->)	573.44975.con.0004	1645	199	fig|573.44975.peg.1645			Ribonuclease HII (EC 3.1.26.4)	1	0.995	bi (<->)	573.40931.con.0009	3378	199	fig|573.40931.peg.3378			Ribonuclease HII (EC 3.1.26.4)	0.995	0.995	bi (<->)	573.47033.con.0001	24	199	fig|573.47033.peg.24			Ribonuclease HII (EC 3.1.26.4)	1	0.995	bi (<->)	573.47035.con.0001	4421	199	fig|573.47035.peg.4421			Ribonuclease HII (EC 3.1.26.4)
NC_009648	204	1160	fig|272620.9.peg.204	KPN_00197	dnaE	PLF_570_00000543	PGF_10406880	DNA polymerase III alpha subunit (EC 2.7.7.7)	230879	234361	+	bi (<->)	573.44975.con.0004	1644	1160	fig|573.44975.peg.1644			DNA polymerase III alpha subunit (EC 2.7.7.7)	1	0.999	bi (<->)	573.40931.con.0009	3377	1160	fig|573.40931.peg.3377			DNA polymerase III alpha subunit (EC 2.7.7.7)	1	0.999	bi (<->)	573.47033.con.0001	23	468	fig|573.47033.peg.23			DNA polymerase III alpha subunit (EC 2.7.7.7)	0.989	0.991	bi (<->)	573.47035.con.0001	4419	692	fig|573.47035.peg.4419			DNA polymerase III alpha subunit (EC 2.7.7.7)
NC_009648	205	319	fig|272620.9.peg.205	KPN_00198	accA	PLF_570_00000314	PGF_05399159	Acetyl-coenzyme A carboxyl transferase alpha chain (EC 6.4.1.2)	234374	235333	+	bi (<->)	573.44975.con.0004	1643	319	fig|573.44975.peg.1643			Acetyl-coenzyme A carboxyl transferase alpha chain (EC 6.4.1.2)	1	0.997	bi (<->)	573.40931.con.0009	3376	319	fig|573.40931.peg.3376			Acetyl-coenzyme A carboxyl transferase alpha chain (EC 6.4.1.2)	1	0.997	bi (<->)	573.47033.con.0001	20	319	fig|573.47033.peg.20			Acetyl-coenzyme A carboxyl transferase alpha chain (EC 6.4.1.2)	1	0.997	bi (<->)	573.47035.con.0001	4417	186	fig|573.47035.peg.4417			Acetyl-coenzyme A carboxyl transferase alpha chain (EC 6.4.1.2)
NC_009648	206	729	fig|272620.9.peg.206	KPN_00199	ldcC	PLF_570_00000252	PGF_05804148	Lysine decarboxylase 2, constitutive (EC 4.1.1.18)	235411	237600	+	bi (<->)	573.44975.con.0004	1642	729	fig|573.44975.peg.1642			Lysine decarboxylase 2, constitutive (EC 4.1.1.18)	0.999	0.999	bi (<->)	573.40931.con.0009	3375	729	fig|573.40931.peg.3375			Lysine decarboxylase 2, constitutive (EC 4.1.1.18)	0.999	0.999	bi (<->)	573.47033.con.0001	19	734	fig|573.47033.peg.19			Lysine decarboxylase 2, constitutive (EC 4.1.1.18)	0.999	0.982	uni (->)	573.47035.con.0001	3881	715	fig|573.47035.peg.3881			Lysine decarboxylase, inducible (EC 4.1.1.18)
NC_009648	207	129	fig|272620.9.peg.207	KPN_00200	yaeR	PLF_570_00001407	PGF_00013273	Uncharacterized protein YaeR with similarity to glyoxylase family	237647	238036	+	bi (<->)	573.44975.con.0004	1641	129	fig|573.44975.peg.1641			Uncharacterized protein YaeR with similarity to glyoxylase family	1	0.992	bi (<->)	573.40931.con.0009	3374	129	fig|573.40931.peg.3374			Uncharacterized protein YaeR with similarity to glyoxylase family	1	0.992	bi (<->)	573.47033.con.0001	18	129	fig|573.47033.peg.18			Uncharacterized protein YaeR with similarity to glyoxylase family	0.992	0.992	bi (<->)	573.47035.con.0001	4411	129	fig|573.47035.peg.4411			Uncharacterized protein YaeR with similarity to glyoxylase family
NC_009648	208	437	fig|272620.9.peg.208	KPN_00201	tilS	PLF_570_00004311	PGF_09087715	tRNA(Ile)-lysidine synthetase (EC 6.3.4.19)	238090	239403	+	bi (<->)	573.44975.con.0004	1640	437	fig|573.44975.peg.1640			tRNA(Ile)-lysidine synthetase (EC 6.3.4.19)	0.986	0.998	bi (<->)	573.40931.con.0009	3373	437	fig|573.40931.peg.3373			tRNA(Ile)-lysidine synthetase (EC 6.3.4.19)	0.979	0.998	bi (<->)	573.47033.con.0001	17	313	fig|573.47033.peg.17			tRNA(Ile)-lysidine synthetase (EC 6.3.4.19)	0.951	0.981	bi (<->)	573.47035.con.0001	4408	255	fig|573.47035.peg.4408			tRNA(Ile)-lysidine synthetase (EC 6.3.4.19)
NC_009648	209	86	fig|272620.9.peg.209	KPN_00202	rof	PLF_570_00002194	PGF_00048290	Rho-specific inhibitor of transcription termination (YaeO)	239417	239677	-	bi (<->)	573.44975.con.0004	1639	86	fig|573.44975.peg.1639			Rho-specific inhibitor of transcription termination (YaeO)	1	0.988	bi (<->)	573.40931.con.0009	3372	86	fig|573.40931.peg.3372			Rho-specific inhibitor of transcription termination (YaeO)	1	0.988	bi (<->)	573.47033.con.0001	15	53	fig|573.47033.peg.15			Rho-specific inhibitor of transcription termination (YaeO)	0.93	0.792	bi (<->)	573.47035.con.0001	4407	86	fig|573.47035.peg.4407			Rho-specific inhibitor of transcription termination (YaeO)
NC_009648	210	66	fig|272620.9.peg.210	KPN_00203	yaeP	PLF_570_00004504	PGF_00064277	UPF0253 protein YaeP	239664	239864	-	bi (<->)	573.44975.con.0004	1638	66	fig|573.44975.peg.1638			UPF0253 protein YaeP	1	0.985	bi (<->)	573.40931.con.0009	3371	66	fig|573.40931.peg.3371			UPF0253 protein YaeP	1	0.985	bi (<->)	573.47033.con.0001	14	66	fig|573.47033.peg.14			UPF0253 protein YaeP	1	0.985	bi (<->)	573.47035.con.0001	4406	66	fig|573.47035.peg.4406			UPF0253 protein YaeP
NC_009648	211	181	fig|272620.9.peg.211	KPN_00204	yaeQ	PLF_570_00001269	PGF_00067192	YaeQ protein	240061	240606	+	bi (<->)	573.44975.con.0004	1637	181	fig|573.44975.peg.1637			YaeQ protein	1	0.994	bi (<->)	573.40931.con.0009	3370	181	fig|573.40931.peg.3370			YaeQ protein	0.994	0.994	bi (<->)	573.47033.con.0001	13	181	fig|573.47033.peg.13			YaeQ protein	1	0.994	bi (<->)	573.47035.con.0001	4405	181	fig|573.47035.peg.4405			YaeQ protein
NC_009648	212	137	fig|272620.9.peg.212	KPN_00205	yaeJ	PLF_570_00001738	PGF_00013272	Peptidyl-tRNA hydrolase ArfB (EC 3.1.1.29)	240603	241016	+	bi (<->)	573.44975.con.0004	1636	137	fig|573.44975.peg.1636			Peptidyl-tRNA hydrolase ArfB (EC 3.1.1.29)	1	0.993	bi (<->)	573.40931.con.0009	3369	137	fig|573.40931.peg.3369			Peptidyl-tRNA hydrolase ArfB (EC 3.1.1.29)	1	0.993	bi (<->)	573.47033.con.0001	11	108	fig|573.47033.peg.11			Peptidyl-tRNA hydrolase ArfB (EC 3.1.1.29)	0.991	0.991	bi (<->)	573.47035.con.0001	4403	108	fig|573.47035.peg.4403			Peptidyl-tRNA hydrolase ArfB (EC 3.1.1.29)
NC_009648	213	239	fig|272620.9.peg.213	KPN_00206	cutF	PLF_570_00000370	PGF_00419533	Copper homeostasis protein CutF precursor / Lipoprotein NlpE involeved in surface adhesion	241038	241757	+	bi (<->)	573.44975.con.0004	1635	239	fig|573.44975.peg.1635			Copper homeostasis protein CutF precursor / Lipoprotein NlpE involeved in surface adhesion	0.996	0.996	bi (<->)	573.40931.con.0009	3368	239	fig|573.40931.peg.3368			Copper homeostasis protein CutF precursor / Lipoprotein NlpE involeved in surface adhesion	1	0.996	bi (<->)	573.47033.con.0001	9	163	fig|573.47033.peg.9			Copper homeostasis protein CutF precursor / Lipoprotein NlpE involeved in surface adhesion	1	0.994	bi (<->)	573.47035.con.0001	4402	253	fig|573.47035.peg.4402			Copper homeostasis protein CutF precursor / Lipoprotein NlpE involeved in surface adhesion
NC_009648	214	280	fig|272620.9.peg.214	KPN_00207	yaeF	PLF_570_00003640	PGF_00064787	Uncharacterized lipoprotein yaeF precursor	241889	242731	-	bi (<->)	573.44975.con.0004	1634	280	fig|573.44975.peg.1634			Uncharacterized lipoprotein yaeF precursor	0.996	0.996	bi (<->)	573.40931.con.0009	3367	280	fig|573.40931.peg.3367			Uncharacterized lipoprotein yaeF precursor	0.996	0.996	bi (<->)	573.47033.con.0001	8	298	fig|573.47033.peg.8			Uncharacterized lipoprotein yaeF precursor	0.989	0.906	bi (<->)	573.47035.con.0001	4401	280	fig|573.47035.peg.4401			Uncharacterized lipoprotein yaeF precursor
NC_009648	215	572	fig|272620.9.peg.215	KPN_00208	proS	PLF_570_00000494	PGF_00037588	Prolyl-tRNA synthetase (EC 6.1.1.15), bacterial type	242791	244509	-	bi (<->)	573.44975.con.0004	1633	572	fig|573.44975.peg.1633			Prolyl-tRNA synthetase (EC 6.1.1.15), bacterial type	1	0.998	bi (<->)	573.40931.con.0009	3366	572	fig|573.40931.peg.3366			Prolyl-tRNA synthetase (EC 6.1.1.15), bacterial type	1	0.998	bi (<->)	573.47033.con.0001	7	572	fig|573.47033.peg.7			Prolyl-tRNA synthetase (EC 6.1.1.15), bacterial type	1	0.998	bi (<->)	573.47035.con.0001	4399	269	fig|573.47035.peg.4399			Prolyl-tRNA synthetase (EC 6.1.1.15), bacterial type
NC_009648	216	235	fig|272620.9.peg.216	KPN_00209	yaeB	PLF_570_00032380	PGF_02635429	tRNA (adenine(37)-N6)-methyltransferase	244621	245328	-	bi (<->)	573.44975.con.0004	1632	235	fig|573.44975.peg.1632			tRNA (adenine(37)-N6)-methyltransferase	0.996	0.996	bi (<->)	573.40931.con.0009	3365	235	fig|573.40931.peg.3365			tRNA (adenine(37)-N6)-methyltransferase	0.996	0.996	bi (<->)	573.47033.con.0001	6	235	fig|573.47033.peg.6			tRNA (adenine(37)-N6)-methyltransferase	0.996	0.996	bi (<->)	573.47035.con.0001	4396	235	fig|573.47035.peg.4396			tRNA (adenine(37)-N6)-methyltransferase
NC_009648	217	118	fig|272620.9.peg.217	KPN_00210	rcsF	PLF_570_00002162	PGF_00037945	Protein RcsF	245325	245681	-	bi (<->)	573.44975.con.0004	1631	135	fig|573.44975.peg.1631			Protein RcsF	1	0.867	bi (<->)	573.40931.con.0009	3364	135	fig|573.40931.peg.3364			Protein RcsF	1	0.867	bi (<->)	573.47033.con.0001	5	135	fig|573.47033.peg.5			Protein RcsF	1	0.867	bi (<->)	573.47035.con.0001	4395	130	fig|573.47035.peg.4395			Protein RcsF
NC_009648	218	271	fig|272620.9.peg.218	KPN_00211	metQ	PLF_570_00001445	PGF_05366548	Methionine ABC transporter substrate-binding protein	245840	246655	-	bi (<->)	573.44975.con.0004	1630	271	fig|573.44975.peg.1630			Methionine ABC transporter substrate-binding protein	1	0.996	bi (<->)	573.40931.con.0009	3363	271	fig|573.40931.peg.3363			Methionine ABC transporter substrate-binding protein	1	0.996	bi (<->)	573.47033.con.0001	4	271	fig|573.47033.peg.4			Methionine ABC transporter substrate-binding protein	1	0.996	bi (<->)	573.47035.con.0001	4394	271	fig|573.47035.peg.4394			Methionine ABC transporter substrate-binding protein
NC_009648	219	217	fig|272620.9.peg.219	KPN_00212	metI	PLF_570_00001147	PGF_02898176	Methionine ABC transporter permease protein	246699	247352	-	bi (<->)	573.44975.con.0004	1629	217	fig|573.44975.peg.1629			Methionine ABC transporter permease protein	1	0.995	bi (<->)	573.40931.con.0009	3362	217	fig|573.40931.peg.3362			Methionine ABC transporter permease protein	1	0.995	bi (<->)	573.47033.con.0001	3	217	fig|573.47033.peg.3			Methionine ABC transporter permease protein	1	0.995	bi (<->)	573.47035.con.0001	4393	217	fig|573.47035.peg.4393			Methionine ABC transporter permease protein
NC_009648	220	343	fig|272620.9.peg.220	KPN_00213	metN	PLF_570_00001443	PGF_00020717	Methionine ABC transporter ATP-binding protein	247345	248376	-	bi (<->)	573.44975.con.0004	1628	343	fig|573.44975.peg.1628			Methionine ABC transporter ATP-binding protein	1	0.997	bi (<->)	573.40931.con.0009	3361	343	fig|573.40931.peg.3361			Methionine ABC transporter ATP-binding protein	0.997	0.997	bi (<->)	573.47033.con.0001	2	343	fig|573.47033.peg.2			Methionine ABC transporter ATP-binding protein	1	0.997	bi (<->)	573.47035.con.0001	4392	343	fig|573.47035.peg.4392			Methionine ABC transporter ATP-binding protein
NC_009648	221	188	fig|272620.9.peg.221	KPN_00214	gmhB	PLF_570_00002039	PGF_07391058	D-glycero-beta-D-manno-heptose-1,7-bisphosphate 7-phosphatase (EC 3.1.3.82)	248565	249131	+	bi (<->)	573.44975.con.0004	1627	188	fig|573.44975.peg.1627			D-glycero-beta-D-manno-heptose-1,7-bisphosphate 7-phosphatase (EC 3.1.3.82)	0.995	0.995	bi (<->)	573.40931.con.0009	3360	188	fig|573.40931.peg.3360			D-glycero-beta-D-manno-heptose-1,7-bisphosphate 7-phosphatase (EC 3.1.3.82)	0.995	0.995	bi (<->)	573.47033.con.0001	1	195	fig|573.47033.peg.1			D-glycero-beta-D-manno-heptose-1,7-bisphosphate 7-phosphatase (EC 3.1.3.82)	0.984	0.959	bi (<->)	573.47035.con.0001	4391	195	fig|573.47035.peg.4391			D-glycero-beta-D-manno-heptose-1,7-bisphosphate 7-phosphatase (EC 3.1.3.82)
NC_009648	222	267	fig|272620.9.peg.222	KPN_00221	dkgB	PLF_570_00001447	PGF_00020994	Methylglyoxal reductase, dihydroxyacetone producing @ 2,5-didehydrogluconate reductase (2-dehydro-L-gulonate-forming) (EC 1.1.1.346)	254892	255695	+	bi (<->)	573.44975.con.0006	2440	267	fig|573.44975.peg.2440			Methylglyoxal reductase, dihydroxyacetone producing @ 2,5-didehydrogluconate reductase (2-dehydro-L-gulonate-forming) (EC 1.1.1.346)	0.993	0.996	bi (<->)	573.40931.con.0007	2652	267	fig|573.40931.peg.2652			Methylglyoxal reductase, dihydroxyacetone producing @ 2,5-didehydrogluconate reductase (2-dehydro-L-gulonate-forming) (EC 1.1.1.346)	0.993	0.996	bi (<->)	573.47033.con.0001	6298	225	fig|573.47033.peg.6298			Methylglyoxal reductase, dihydroxyacetone producing @ 2,5-didehydrogluconate reductase (2-dehydro-L-gulonate-forming) (EC 1.1.1.346)	0.991	0.951	bi (<->)	573.47035.con.0001	4390	267	fig|573.47035.peg.4390			Methylglyoxal reductase, dihydroxyacetone producing @ 2,5-didehydrogluconate reductase (2-dehydro-L-gulonate-forming) (EC 1.1.1.346)
NC_009648	223	301	fig|272620.9.peg.223	KPN_00222	yafC	PLF_570_00000582	PGF_00017839	Transcriptional regulator YafC, LysR family	255741	256646	-	bi (<->)	573.44975.con.0006	2439	301	fig|573.44975.peg.2439			Transcriptional regulator YafC, LysR family	1	0.997	bi (<->)	573.40931.con.0007	2653	301	fig|573.40931.peg.2653			Transcriptional regulator YafC, LysR family	1	0.997	bi (<->)	573.47033.con.0001	6296	301	fig|573.47033.peg.6296			Transcriptional regulator YafC, LysR family	0.997	0.997	bi (<->)	573.47035.con.0001	4389	301	fig|573.47035.peg.4389			Transcriptional regulator YafC, LysR family
NC_009648	224	396	fig|272620.9.peg.224	KPN_00223		PLF_570_00001501	PGF_01813804	Uncharacterized MFS-type transporter YtbD	256751	257941	+	bi (<->)	573.44975.con.0006	2438	396	fig|573.44975.peg.2438			Uncharacterized MFS-type transporter YtbD	0.987	0.997	bi (<->)	573.40931.con.0007	2654	396	fig|573.40931.peg.2654			Uncharacterized MFS-type transporter YtbD	0.992	0.997	bi (<->)	573.47033.con.0001	6295	396	fig|573.47033.peg.6295			Uncharacterized MFS-type transporter YtbD	0.99	0.997	bi (<->)	573.47035.con.0001	4388	383	fig|573.47035.peg.4388			Uncharacterized MFS-type transporter YtbD
NC_009648	225	258	fig|272620.9.peg.225	KPN_00224	yafD	PLF_570_00001577	PGF_00064294	UPF0294 protein YafD	258065	258841	+	bi (<->)	573.44975.con.0006	2437	268	fig|573.44975.peg.2437			UPF0294 protein YafD	1	0.959	bi (<->)	573.40931.con.0007	2655	258	fig|573.40931.peg.2655			UPF0294 protein YafD	1	0.996	bi (<->)	573.47033.con.0001	6294	220	fig|573.47033.peg.6294			UPF0294 protein YafD	0.995	0.995	bi (<->)	573.47035.con.0001	4387	256	fig|573.47035.peg.4387			UPF0294 protein YafD
NC_009648	226	256	fig|272620.9.peg.226	KPN_00225	yafE	PLF_570_00001530	PGF_00049546	SAM-dependent methyltransferase YafE (UbiE paralog)	258933	259703	+	bi (<->)	573.44975.con.0006	2436	256	fig|573.44975.peg.2436			SAM-dependent methyltransferase YafE (UbiE paralog)	0.988	0.996	bi (<->)	573.40931.con.0007	2656	256	fig|573.40931.peg.2656			SAM-dependent methyltransferase YafE (UbiE paralog)	0.992	0.996	bi (<->)	573.47033.con.0001	6293	256	fig|573.47033.peg.6293			SAM-dependent methyltransferase YafE (UbiE paralog)	0.992	0.996	bi (<->)	573.47035.con.0001	4386	256	fig|573.47035.peg.4386			SAM-dependent methyltransferase YafE (UbiE paralog)
NC_009648	227	351	fig|272620.9.peg.227	KPN_00226	mltD	PLF_570_00001781	PGF_08109371	Membrane-bound lytic murein transglycosylase D	259761	260816	-	bi (<->)	573.44975.con.0006	2435	384	fig|573.44975.peg.2435			Membrane-bound lytic murein transglycosylase D	0.997	0.911	bi (<->)	573.40931.con.0007	2657	384	fig|573.40931.peg.2657			Membrane-bound lytic murein transglycosylase D	0.997	0.911	bi (<->)	573.47033.con.0001	6291	236	fig|573.47033.peg.6291			Membrane-bound lytic murein transglycosylase D	0.97	0.843	bi (<->)	573.47035.con.0001	4384	340	fig|573.47035.peg.4384			Membrane-bound lytic murein transglycosylase D
NC_009648	228	251	fig|272620.9.peg.228	KPN_00227	gloB	PLF_570_00001405	PGF_00906364	Hydroxyacylglutathione hydrolase (EC 3.1.2.6)	261200	261955	-	bi (<->)	573.44975.con.0006	2434	251	fig|573.44975.peg.2434			Hydroxyacylglutathione hydrolase (EC 3.1.2.6)	1	0.996	bi (<->)	573.40931.con.0007	2658	251	fig|573.40931.peg.2658			Hydroxyacylglutathione hydrolase (EC 3.1.2.6)	0.996	0.996	bi (<->)	573.47033.con.0001	6290	251	fig|573.47033.peg.6290			Hydroxyacylglutathione hydrolase (EC 3.1.2.6)	1	0.996	bi (<->)	573.47035.con.0001	4383	251	fig|573.47035.peg.4383			Hydroxyacylglutathione hydrolase (EC 3.1.2.6)
NC_009648	229	222	fig|272620.9.peg.229	KPN_00228	yafS	PLF_570_00001381	PGF_00426342	FIG005121: SAM-dependent methyltransferase (EC 2.1.1.-)	262042	262710	+	bi (<->)	573.44975.con.0006	2433	240	fig|573.44975.peg.2433			FIG005121: SAM-dependent methyltransferase (EC 2.1.1.-)	1	0.921	bi (<->)	573.40931.con.0007	2659	240	fig|573.40931.peg.2659			FIG005121: SAM-dependent methyltransferase (EC 2.1.1.-)	1	0.921	bi (<->)	573.47033.con.0001	6289	240	fig|573.47033.peg.6289			FIG005121: SAM-dependent methyltransferase (EC 2.1.1.-)	1	0.921	bi (<->)	573.47035.con.0001	4382	240	fig|573.47035.peg.4382			FIG005121: SAM-dependent methyltransferase (EC 2.1.1.-)
NC_009648	230	155	fig|272620.9.peg.230	KPN_00229	rnhA	PLF_570_00036404	PGF_09258168	Ribonuclease HI (EC 3.1.26.4)	262707	263174	-	bi (<->)	573.44975.con.0006	2432	155	fig|573.44975.peg.2432			Ribonuclease HI (EC 3.1.26.4)	1	0.994	bi (<->)	573.40931.con.0007	2660	155	fig|573.40931.peg.2660			Ribonuclease HI (EC 3.1.26.4)	1	0.994	bi (<->)	573.47033.con.0001	6288	155	fig|573.47033.peg.6288			Ribonuclease HI (EC 3.1.26.4)	1	0.994	bi (<->)	573.47035.con.0001	4381	155	fig|573.47035.peg.4381			Ribonuclease HI (EC 3.1.26.4)
NC_009648	231	243	fig|272620.9.peg.231	KPN_00230	dnaQ	PLF_570_00001685	PGF_10506571	DNA polymerase III epsilon subunit (EC 2.7.7.7)	263239	263970	+	bi (<->)	573.44975.con.0006	2431	246	fig|573.44975.peg.2431			DNA polymerase III epsilon subunit (EC 2.7.7.7)	1	0.984	bi (<->)	573.40931.con.0007	2661	246	fig|573.40931.peg.2661			DNA polymerase III epsilon subunit (EC 2.7.7.7)	0.996	0.984	bi (<->)	573.47033.con.0001	6287	246	fig|573.47033.peg.6287			DNA polymerase III epsilon subunit (EC 2.7.7.7)	1	0.984	bi (<->)	573.47035.con.0001	4380	246	fig|573.47035.peg.4380			DNA polymerase III epsilon subunit (EC 2.7.7.7)
NC_009648	232	293	fig|272620.9.peg.232	KPN_00232		PLF_570_00003480	PGF_00017859	Transcriptional regulator YfiE, LysR family	264240	265121	-	bi (<->)	573.44975.con.0006	2430	293	fig|573.44975.peg.2430			Transcriptional regulator YfiE, LysR family	0.99	0.997	bi (<->)	573.40931.con.0007	2662	293	fig|573.40931.peg.2662			Transcriptional regulator YfiE, LysR family	0.993	0.997	bi (<->)	573.47033.con.0001	6286	293	fig|573.47033.peg.6286			Transcriptional regulator YfiE, LysR family	1	0.997	bi (<->)	573.47035.con.0001	4379	293	fig|573.47035.peg.4379			Transcriptional regulator YfiE, LysR family
NC_009648	233	196	fig|272620.9.peg.233	KPN_00233		PLF_570_00003612	PGF_00420082	Cysteine/O-acetylserine efflux protein	265225	265815	+	bi (<->)	573.44975.con.0006	2429	196	fig|573.44975.peg.2429			Cysteine/O-acetylserine efflux protein	1	0.995	bi (<->)	573.40931.con.0007	2663	196	fig|573.40931.peg.2663			Cysteine/O-acetylserine efflux protein	1	0.995	bi (<->)	573.47033.con.0001	6285	183	fig|573.47033.peg.6285			Cysteine/O-acetylserine efflux protein	0.995	0.995	bi (<->)	573.47035.con.0001	4377	183	fig|573.47035.peg.4377			Cysteine/O-acetylserine efflux protein
NC_009648	234	256	fig|272620.9.peg.234	KPN_00234	yafV	PLF_570_00003511	PGF_00847718	Aliphatic amidase AmiE (EC 3.5.1.4)	265846	266616	-	bi (<->)	573.44975.con.0006	2428	261	fig|573.44975.peg.2428			Aliphatic amidase AmiE (EC 3.5.1.4)	0.988	0.977	bi (<->)	573.40931.con.0007	2664	261	fig|573.40931.peg.2664			Aliphatic amidase AmiE (EC 3.5.1.4)	0.992	0.977	bi (<->)	573.47033.con.0001	6284	256	fig|573.47033.peg.6284			Aliphatic amidase AmiE (EC 3.5.1.4)	0.992	0.996	bi (<->)	573.47035.con.0001	4376	195	fig|573.47035.peg.4376			Aliphatic amidase AmiE (EC 3.5.1.4)
NC_009648	235	814	fig|272620.9.peg.235	KPN_00235	fadE	PLF_570_00000674	PGF_07284660	Acyl-coenzyme A dehydrogenase FadE (EC 1.3.8.-)	266795	269239	-	bi (<->)	573.44975.con.0006	2427	814	fig|573.44975.peg.2427			Acyl-coenzyme A dehydrogenase FadE (EC 1.3.8.-)	1	0.999	bi (<->)	573.40931.con.0007	2665	814	fig|573.40931.peg.2665			Acyl-coenzyme A dehydrogenase FadE (EC 1.3.8.-)	1	0.999	bi (<->)	573.47033.con.0001	6282	656	fig|573.47033.peg.6282			Acyl-coenzyme A dehydrogenase FadE (EC 1.3.8.-)	1	0.98	bi (<->)	573.47035.con.0001	4374	533	fig|573.47035.peg.4374			Acyl-coenzyme A dehydrogenase FadE (EC 1.3.8.-)
NC_009648	236	193	fig|272620.9.peg.236	KPN_00236	gmhA	PLF_570_00001353	PGF_04760055	D-sedoheptulose 7-phosphate isomerase (EC 5.3.1.28)	269479	270060	+	bi (<->)	573.44975.con.0006	2426	193	fig|573.44975.peg.2426			D-sedoheptulose 7-phosphate isomerase (EC 5.3.1.28)	1	0.995	bi (<->)	573.40931.con.0007	2666	193	fig|573.40931.peg.2666			D-sedoheptulose 7-phosphate isomerase (EC 5.3.1.28)	1	0.995	bi (<->)	573.47033.con.0001	6281	193	fig|573.47033.peg.6281			D-sedoheptulose 7-phosphate isomerase (EC 5.3.1.28)	0.995	0.995	bi (<->)	573.47035.con.0001	4372	193	fig|573.47035.peg.4372			D-sedoheptulose 7-phosphate isomerase (EC 5.3.1.28)
NC_009648	237	255	fig|272620.9.peg.237	KPN_00237	yafJ	PLF_570_00001822	PGF_02268482	Putative glutamine amidotransferase YafJ	270135	270902	+	bi (<->)	573.44975.con.0006	2425	255	fig|573.44975.peg.2425			Putative glutamine amidotransferase YafJ	1	0.996	bi (<->)	573.40931.con.0007	2667	255	fig|573.40931.peg.2667			Putative glutamine amidotransferase YafJ	1	0.996	bi (<->)	573.47033.con.0001	6280	255	fig|573.47033.peg.6280			Putative glutamine amidotransferase YafJ	0.996	0.996	bi (<->)	573.47035.con.0001	4371	255	fig|573.47035.peg.4371			Putative glutamine amidotransferase YafJ
NC_009648	238	246	fig|272620.9.peg.238	KPN_00238	yafK	PLF_570_00001961	PGF_06206721	Putative L,D-transpeptidase YafK	270873	271613	-	bi (<->)	573.44975.con.0006	2424	246	fig|573.44975.peg.2424			Putative L,D-transpeptidase YafK	1	0.996	bi (<->)	573.40931.con.0007	2668	246	fig|573.40931.peg.2668			Putative L,D-transpeptidase YafK	1	0.996	bi (<->)	573.47033.con.0001	6278	152	fig|573.47033.peg.6278			Putative L,D-transpeptidase YafK	1	0.914	bi (<->)	573.47035.con.0001	4370	246	fig|573.47035.peg.4370			Putative L,D-transpeptidase YafK
NC_009648	239	447	fig|272620.9.peg.239	KPN_00239		PLF_570_00000926	PGF_00025184	Na(+)-translocating NADH-quinone reductase subunit A (EC 1.6.5.8)	272025	273368	+	bi (<->)	573.44975.con.0006	2423	447	fig|573.44975.peg.2423			Na(+)-translocating NADH-quinone reductase subunit A (EC 1.6.5.8)	1	0.998	bi (<->)	573.40931.con.0007	2669	447	fig|573.40931.peg.2669			Na(+)-translocating NADH-quinone reductase subunit A (EC 1.6.5.8)	1	0.998	bi (<->)	573.47033.con.0001	6277	447	fig|573.47033.peg.6277			Na(+)-translocating NADH-quinone reductase subunit A (EC 1.6.5.8)	1	0.998	bi (<->)	573.47035.con.0001	4367	253	fig|573.47035.peg.4367			Na(+)-translocating NADH-quinone reductase subunit A (EC 1.6.5.8)
NC_009648	240	412	fig|272620.9.peg.240	KPN_00240		PLF_570_00001790	PGF_00025185	Na(+)-translocating NADH-quinone reductase subunit B (EC 1.6.5.8)	273372	274610	+	bi (<->)	573.44975.con.0006	2422	412	fig|573.44975.peg.2422			Na(+)-translocating NADH-quinone reductase subunit B (EC 1.6.5.8)	1	0.998	bi (<->)	573.40931.con.0007	2670	412	fig|573.40931.peg.2670			Na(+)-translocating NADH-quinone reductase subunit B (EC 1.6.5.8)	0.998	0.998	bi (<->)	573.47033.con.0001	6276	412	fig|573.47033.peg.6276			Na(+)-translocating NADH-quinone reductase subunit B (EC 1.6.5.8)	1	0.998	bi (<->)	573.47035.con.0001	4365	412	fig|573.47035.peg.4365			Na(+)-translocating NADH-quinone reductase subunit B (EC 1.6.5.8)
NC_009648	241	137	fig|272620.9.peg.241	KPN_00241		PLF_570_00001459	PGF_00025187	Na(+)-translocating NADH-quinone reductase subunit C (EC 1.6.5.8)	274603	275016	+	bi (<->)	573.44975.con.0006	2421	264	fig|573.44975.peg.2421			Na(+)-translocating NADH-quinone reductase subunit C (EC 1.6.5.8)	0.985	0.511	uni (->)	573.40931.con.0007	2671	264	fig|573.40931.peg.2671			Na(+)-translocating NADH-quinone reductase subunit C (EC 1.6.5.8)	0.978	0.511	uni (->)	573.47033.con.0001	6275	264	fig|573.47033.peg.6275			Na(+)-translocating NADH-quinone reductase subunit C (EC 1.6.5.8)	0.978	0.511	uni (->)	573.47035.con.0001	4364	264	fig|573.47035.peg.4364			Na(+)-translocating NADH-quinone reductase subunit C (EC 1.6.5.8)
NC_009648	242	124	fig|272620.9.peg.242			PLF_570_00001459	PGF_00025187	Na(+)-translocating NADH-quinone reductase subunit C (EC 1.6.5.8)	275021	275395	+	uni (->)	573.44975.con.0006	2421	264	fig|573.44975.peg.2421			Na(+)-translocating NADH-quinone reductase subunit C (EC 1.6.5.8)	0.992	0.466	bi (<->)	573.40931.con.0007	2671	264	fig|573.40931.peg.2671			Na(+)-translocating NADH-quinone reductase subunit C (EC 1.6.5.8)	0.992	0.466	bi (<->)	573.47033.con.0001	6275	264	fig|573.47033.peg.6275			Na(+)-translocating NADH-quinone reductase subunit C (EC 1.6.5.8)	0.992	0.466	bi (<->)	573.47035.con.0001	4364	264	fig|573.47035.peg.4364			Na(+)-translocating NADH-quinone reductase subunit C (EC 1.6.5.8)
NC_009648	243	212	fig|272620.9.peg.243	KPN_00242		PLF_570_00002381	PGF_00025188	Na(+)-translocating NADH-quinone reductase subunit D (EC 1.6.5.8)	275388	276026	+	bi (<->)	573.44975.con.0006	2420	212	fig|573.44975.peg.2420			Na(+)-translocating NADH-quinone reductase subunit D (EC 1.6.5.8)	1	0.995	bi (<->)	573.40931.con.0007	2672	212	fig|573.40931.peg.2672			Na(+)-translocating NADH-quinone reductase subunit D (EC 1.6.5.8)	1	0.995	bi (<->)	573.47033.con.0001	6274	212	fig|573.47033.peg.6274			Na(+)-translocating NADH-quinone reductase subunit D (EC 1.6.5.8)	1	0.995	bi (<->)	573.47035.con.0001	4363	212	fig|573.47035.peg.4363			Na(+)-translocating NADH-quinone reductase subunit D (EC 1.6.5.8)
NC_009648	244	198	fig|272620.9.peg.244	KPN_00243		PLF_570_00002382	PGF_00025189	Na(+)-translocating NADH-quinone reductase subunit E (EC 1.6.5.8)	276033	276629	+	bi (<->)	573.44975.con.0006	2419	198	fig|573.44975.peg.2419			Na(+)-translocating NADH-quinone reductase subunit E (EC 1.6.5.8)	0.995	0.995	bi (<->)	573.40931.con.0007	2673	198	fig|573.40931.peg.2673			Na(+)-translocating NADH-quinone reductase subunit E (EC 1.6.5.8)	0.995	0.995	bi (<->)	573.47033.con.0001	6273	239	fig|573.47033.peg.6273			Na(+)-translocating NADH-quinone reductase subunit E (EC 1.6.5.8)	0.975	0.678	bi (<->)	573.47035.con.0001	4361	126	fig|573.47035.peg.4361			Na(+)-translocating NADH-quinone reductase subunit E (EC 1.6.5.8)
NC_009648	245	407	fig|272620.9.peg.245	KPN_00244		PLF_570_00002383	PGF_00025190	Na(+)-translocating NADH-quinone reductase subunit F (EC 1.6.5.8)	276642	277865	+	bi (<->)	573.44975.con.0006	2418	407	fig|573.44975.peg.2418			Na(+)-translocating NADH-quinone reductase subunit F (EC 1.6.5.8)	1	0.998	bi (<->)	573.40931.con.0007	2674	407	fig|573.40931.peg.2674			Na(+)-translocating NADH-quinone reductase subunit F (EC 1.6.5.8)	1	0.998	bi (<->)	573.47033.con.0001	6272	379	fig|573.47033.peg.6272			Na(+)-translocating NADH-quinone reductase subunit F (EC 1.6.5.8)	0.937	0.997	bi (<->)	573.47035.con.0001	4360	407	fig|573.47035.peg.4360			Na(+)-translocating NADH-quinone reductase subunit F (EC 1.6.5.8)
NC_009648	246	71	fig|272620.9.peg.246	KPN_00245		PLF_570_00002851	PGF_00037063	Probable exported or periplasmic protein in ApbE locus	277868	278083	+	bi (<->)	573.44975.con.0006	2417	71	fig|573.44975.peg.2417			Probable exported or periplasmic protein in ApbE locus	0.972	0.986	bi (<->)	573.40931.con.0007	2675	71	fig|573.40931.peg.2675			Probable exported or periplasmic protein in ApbE locus	0.986	0.986	bi (<->)	573.47033.con.0001	6271	87	fig|573.47033.peg.6271			Probable exported or periplasmic protein in ApbE locus	1	0.644	bi (<->)	573.47035.con.0001	4359	71	fig|573.47035.peg.4359			Probable exported or periplasmic protein in ApbE locus
NC_009648	247	286	fig|272620.9.peg.247	KPN_00246		PLF_570_00002078	PGF_04776928	Glycerophosphoryl diester phosphodiesterase (EC 3.1.4.46)	278306	279166	-	bi (<->)	573.44975.con.0006	2416	286	fig|573.44975.peg.2416			Glycerophosphoryl diester phosphodiesterase (EC 3.1.4.46)	0.986	0.997	bi (<->)	573.40931.con.0007	2676	286	fig|573.40931.peg.2676			Glycerophosphoryl diester phosphodiesterase (EC 3.1.4.46)	0.983	0.997	bi (<->)	573.47033.con.0001	6270	146	fig|573.47033.peg.6270			Glycerophosphoryl diester phosphodiesterase (EC 3.1.4.46)	1	0.993	bi (<->)	573.47035.con.0001	4358	172	fig|573.47035.peg.4358			Glycerophosphoryl diester phosphodiesterase (EC 3.1.4.46)
NC_009648	248	351	fig|272620.9.peg.248	KPN_00247	dinB	PLF_570_00001687	PGF_03787622	DNA polymerase IV (EC 2.7.7.7)	279326	280381	+	bi (<->)	573.44975.con.0006	2415	351	fig|573.44975.peg.2415			DNA polymerase IV (EC 2.7.7.7)	1	0.997	bi (<->)	573.40931.con.0007	2677	351	fig|573.40931.peg.2677			DNA polymerase IV (EC 2.7.7.7)	1	0.997	bi (<->)	573.47033.con.0001	6268	223	fig|573.47033.peg.6268			DNA polymerase IV (EC 2.7.7.7)	1	0.74	bi (<->)	573.47035.con.0001	4356	253	fig|573.47035.peg.4356			DNA polymerase IV (EC 2.7.7.7)
NC_009648	249	150	fig|272620.9.peg.249	KPN_00248	yafP	PLF_570_00003593	PGF_00064608	Uncharacterized acetyltransferase YafP (EC 2.3.1.-)	280384	280836	+	bi (<->)	573.44975.con.0006	2414	150	fig|573.44975.peg.2414			Uncharacterized acetyltransferase YafP (EC 2.3.1.-)	1	0.993	bi (<->)	573.40931.con.0007	2678	150	fig|573.40931.peg.2678			Uncharacterized acetyltransferase YafP (EC 2.3.1.-)	0.987	0.993	bi (<->)	573.47033.con.0001	6266	150	fig|573.47033.peg.6266			Uncharacterized acetyltransferase YafP (EC 2.3.1.-)	0.987	0.993	bi (<->)	573.47035.con.0001	4353	99	fig|573.47035.peg.4353			Uncharacterized acetyltransferase YafP (EC 2.3.1.-)
NC_009648	250	485	fig|272620.9.peg.250	KPN_00249	pepD	PLF_570_00000685	PGF_00420732	Cytosol nonspecific dipeptidase (EC 3.4.13.18)	280879	282336	-	bi (<->)	573.44975.con.0006	2413	485	fig|573.44975.peg.2413			Cytosol nonspecific dipeptidase (EC 3.4.13.18)	0.996	0.998	bi (<->)	573.40931.con.0007	2679	485	fig|573.40931.peg.2679			Cytosol nonspecific dipeptidase (EC 3.4.13.18)	0.996	0.998	bi (<->)	573.47033.con.0001	6265	485	fig|573.47033.peg.6265			Cytosol nonspecific dipeptidase (EC 3.4.13.18)	0.996	0.998	bi (<->)	573.47035.con.0001	4351	460	fig|573.47035.peg.4351			Cytosol nonspecific dipeptidase (EC 3.4.13.18)
NC_009648	251	152	fig|272620.9.peg.251	KPN_00250	gpt	PLF_570_00002488	PGF_01174787	Xanthine-guanine phosphoribosyltransferase (EC 2.4.2.22)	282594	283052	+	bi (<->)	573.44975.con.0006	2412	152	fig|573.44975.peg.2412			Xanthine-guanine phosphoribosyltransferase (EC 2.4.2.22)	1	0.993	bi (<->)	573.40931.con.0007	2680	152	fig|573.40931.peg.2680			Xanthine-guanine phosphoribosyltransferase (EC 2.4.2.22)	1	0.993	bi (<->)	573.47033.con.0001	6264	152	fig|573.47033.peg.6264			Xanthine-guanine phosphoribosyltransferase (EC 2.4.2.22)	1	0.993	bi (<->)	573.47035.con.0001	4350	152	fig|573.47035.peg.4350			Xanthine-guanine phosphoribosyltransferase (EC 2.4.2.22)
NC_009648	252	414	fig|272620.9.peg.252	KPN_00251	frsA	PLF_570_00000460	PGF_00004253	Fermentation/respiration switch protein	283158	284402	+	bi (<->)	573.44975.con.0006	2411	414	fig|573.44975.peg.2411			Fermentation/respiration switch protein	1	0.998	bi (<->)	573.40931.con.0007	2681	414	fig|573.40931.peg.2681			Fermentation/respiration switch protein	1	0.998	bi (<->)	573.47033.con.0001	6263	414	fig|573.47033.peg.6263			Fermentation/respiration switch protein	1	0.998
NC_009648	253	132	fig|272620.9.peg.253	KPN_00252	crl	PLF_570_00001064	PGF_00419816	Curlin genes transcriptional activator	284460	284858	+	bi (<->)	573.44975.con.0006	2410	132	fig|573.44975.peg.2410			Curlin genes transcriptional activator	0.992	0.992	bi (<->)	573.40931.con.0007	2682	132	fig|573.40931.peg.2682			Curlin genes transcriptional activator	1	0.992	bi (<->)	573.47033.con.0001	6262	132	fig|573.47033.peg.6262			Curlin genes transcriptional activator	1	0.992	bi (<->)	573.47035.con.0001	4345	132	fig|573.47035.peg.4345			Curlin genes transcriptional activator
NC_009648	254	230	fig|272620.9.peg.254	KPN_00253	ygaE	PLF_570_00003611	PGF_00419733	CsiR, transcriptional repressor of CsiD	284944	285636	-	bi (<->)	573.44975.con.0006	2409	230	fig|573.44975.peg.2409			CsiR, transcriptional repressor of CsiD	0.996	0.996	bi (<->)	573.40931.con.0007	2683	230	fig|573.40931.peg.2683			CsiR, transcriptional repressor of CsiD	1	0.996	bi (<->)	573.47033.con.0001	6254	230	fig|573.47033.peg.6254			CsiR, transcriptional repressor of CsiD	0.982	0.987	bi (<->)	573.47035.con.0001	4336	238	fig|573.47035.peg.4336			CsiR, transcriptional repressor of CsiD
NC_009648	255	466	fig|272620.9.peg.255	KPN_00254	gabP	PLF_570_00003416	PGF_00071509	gamma-aminobutyrate (GABA) permease	285682	287082	-	bi (<->)	573.44975.con.0006	2408	466	fig|573.44975.peg.2408			gamma-aminobutyrate (GABA) permease	1	0.998	bi (<->)	573.40931.con.0007	2684	466	fig|573.40931.peg.2684			gamma-aminobutyrate (GABA) permease	0.996	0.998	bi (<->)	573.47033.con.0001	6253	466	fig|573.47033.peg.6253			gamma-aminobutyrate (GABA) permease	1	0.998	bi (<->)	573.47035.con.0001	4335	446	fig|573.47035.peg.4335			gamma-aminobutyrate (GABA) permease
NC_009648	256	427	fig|272620.9.peg.256	KPN_00255	gabT	PLF_570_00003620	PGF_04337880	Gamma-aminobutyrate:alpha-ketoglutarate aminotransferase (EC 2.6.1.19)	287232	288515	-	bi (<->)	573.44975.con.0006	2407	427	fig|573.44975.peg.2407			Gamma-aminobutyrate:alpha-ketoglutarate aminotransferase (EC 2.6.1.19)	0.991	0.998	bi (<->)	573.40931.con.0007	2685	427	fig|573.40931.peg.2685			Gamma-aminobutyrate:alpha-ketoglutarate aminotransferase (EC 2.6.1.19)	0.995	0.998	bi (<->)	573.47033.con.0001	6252	427	fig|573.47033.peg.6252			Gamma-aminobutyrate:alpha-ketoglutarate aminotransferase (EC 2.6.1.19)	0.998	0.998	bi (<->)	573.47035.con.0001	4334	331	fig|573.47035.peg.4334			Gamma-aminobutyrate:alpha-ketoglutarate aminotransferase (EC 2.6.1.19)
NC_009648	257	482	fig|272620.9.peg.257	KPN_00256	gabD	PLF_570_00056964	PGF_07204877	Succinate-semialdehyde dehydrogenase [NAD(P)+] (EC 1.2.1.16)	288528	289976	-	bi (<->)	573.44975.con.0006	2406	482	fig|573.44975.peg.2406			Succinate-semialdehyde dehydrogenase [NAD(P)+] (EC 1.2.1.16)	0.998	0.998	bi (<->)	573.40931.con.0007	2686	482	fig|573.40931.peg.2686			Succinate-semialdehyde dehydrogenase [NAD(P)+] (EC 1.2.1.16)	0.998	0.998	bi (<->)	573.47033.con.0001	6251	482	fig|573.47033.peg.6251			Succinate-semialdehyde dehydrogenase [NAD(P)+] (EC 1.2.1.16)	0.998	0.998	bi (<->)	573.47035.con.0001	4332	482	fig|573.47035.peg.4332			Succinate-semialdehyde dehydrogenase [NAD(P)+] (EC 1.2.1.16)
NC_009648	258	422	fig|272620.9.peg.258	KPN_00257	ygaF	PLF_570_00003944	PGF_00015978	L-2-hydroxyglutarate oxidase (EC 1.1.3.15)	290002	291270	-	bi (<->)	573.44975.con.0006	2405	422	fig|573.44975.peg.2405			L-2-hydroxyglutarate oxidase (EC 1.1.3.15)	0.998	0.998	bi (<->)	573.40931.con.0007	2687	422	fig|573.40931.peg.2687			L-2-hydroxyglutarate oxidase (EC 1.1.3.15)	1	0.998	bi (<->)	573.47033.con.0001	6250	422	fig|573.47033.peg.6250			L-2-hydroxyglutarate oxidase (EC 1.1.3.15)	0.993	0.998	bi (<->)	573.47035.con.0001	4331	328	fig|573.47035.peg.4331			L-2-hydroxyglutarate oxidase (EC 1.1.3.15)
NC_009648	259	338	fig|272620.9.peg.259	KPN_00258	csiD	PLF_570_00003665	PGF_00416505	Carbon starvation induced protein CsiD	291298	292314	-	bi (<->)	573.44975.con.0006	2404	338	fig|573.44975.peg.2404			Carbon starvation induced protein CsiD	1	0.997	bi (<->)	573.40931.con.0007	2688	338	fig|573.40931.peg.2688			Carbon starvation induced protein CsiD	1	0.997	bi (<->)	573.47033.con.0001	6249	338	fig|573.47033.peg.6249			Carbon starvation induced protein CsiD	0.997	0.997	bi (<->)	573.47035.con.0001	4330	338	fig|573.47035.peg.4330			Carbon starvation induced protein CsiD
NC_009648	260	85	fig|272620.9.peg.260	KPN_00259	xdhC	PLF_570_00001957	PGF_07256821	UPF0386 protein YjhX	292737	292994	+	bi (<->)	573.44975.con.0006	2403	85	fig|573.44975.peg.2403			UPF0386 protein YjhX	0.988	0.988	bi (<->)	573.40931.con.0007	2690	85	fig|573.40931.peg.2690			UPF0386 protein YjhX	0.988	0.988	bi (<->)	573.47033.con.0001	6247	60	fig|573.47033.peg.6247			UPF0386 protein YjhX	0.931	0.95	bi (<->)	573.47035.con.0001	4329	85	fig|573.47035.peg.4329			UPF0386 protein YjhX
NC_009648	261	249	fig|272620.9.peg.261	KPN_00260		PLF_570_00003533	PGF_06788576	SAM-dependent methyltransferase	293052	293801	+	bi (<->)	573.44975.con.0006	2402	249	fig|573.44975.peg.2402			SAM-dependent methyltransferase	0.996	0.996	bi (<->)	573.40931.con.0007	2691	249	fig|573.40931.peg.2691			SAM-dependent methyltransferase	0.988	0.996	bi (<->)	573.47033.con.0001	6245	249	fig|573.47033.peg.6245			SAM-dependent methyltransferase	0.972	0.996	bi (<->)	573.47035.con.0001	4328	249	fig|573.47035.peg.4328			SAM-dependent methyltransferase
NC_009648	262	42	fig|272620.9.peg.262	KPN_00261		PLF_570_00005826	PGF_00010648	Phage-associated homing endonuclease	294409	294537	+
NC_009648	263	45	fig|272620.9.peg.263	KPN_00262	stbE	PLF_570_00006989	PGF_00004794	Fimbrial chaperone protein	294732	294869	-
NC_009648	264	444	fig|272620.9.peg.264	KPN_00263	stbD	PLF_570_00007041	PGF_03847009	Putative exported protein precursor	295432	296766	-
NC_009648	265	709	fig|272620.9.peg.265	KPN_00264	stbC	PLF_570_00006457	PGF_00002971	FIG031703: Fimbriae usher protein StbC	296771	298900	-	uni (->)	573.44975.con.0007	2522	828	fig|573.44975.peg.2522			Outer membrane usher protein fimD precursor	0.34	0.797	uni (->)	573.40931.con.0003	1221	828	fig|573.40931.peg.1221			Outer membrane usher protein fimD precursor	0.34	0.797	uni (->)	573.47033.con.0001	2196	792	fig|573.47033.peg.2196			Outer membrane usher protein fimD precursor	0.343	0.788	uni (->)	573.47035.con.0001	6867	828	fig|573.47035.peg.6867			Outer membrane usher protein fimD precursor
NC_009648	266	252	fig|272620.9.peg.266	KPN_00265	stbB	PLF_570_00007078	PGF_00004793	Fimbrial chaperone protein	299310	300068	-	uni (->)	573.44975.con.0007	2521	233	fig|573.44975.peg.2521			FIG00731973: hypothetical protein	0.356	0.979	uni (->)	573.40931.con.0003	1220	233	fig|573.40931.peg.1220			FIG00731973: hypothetical protein	0.356	0.979	uni (->)	573.47033.con.0001	2195	233	fig|573.47033.peg.2195			FIG00731973: hypothetical protein	0.356	0.979	uni (->)	573.47035.con.0001	6866	233	fig|573.47035.peg.6866			FIG00731973: hypothetical protein
NC_009648	267	178	fig|272620.9.peg.267	KPN_00266	stbA	PLF_570_00006836	PGF_00004821	Fimbrial protein precursor	300128	300664	-	uni (->)	573.44975.con.0007	2513	182	fig|573.44975.peg.2513			Type-1 fimbrial protein, A chain	0.339	0.989	uni (->)	573.40931.con.0007	2932	186	fig|573.40931.peg.2932			Fimbrial protein precursor	0.36	0.952	uni (->)	573.47033.con.0001	5906	105	fig|573.47033.peg.5906			Fimbrial protein precursor	0.347	0.876	uni (->)	573.47035.con.0001	3896	186	fig|573.47035.peg.3896			Fimbrial protein precursor
NC_009648	268	74	fig|272620.9.peg.268			PLF_570_00007226	PGF_00035324	Possible transmembrane regulator	301663	301887	+
NC_009648	269	520	fig|272620.9.peg.269	KPN_00268		PLF_570_00006974	PGF_00423236	c-di-GMP phosphodiesterase (EC 3.1.4.52) => PdeT	302419	303981	+	uni (->)	573.44975.con.0002	874	520	fig|573.44975.peg.874			c-di-GMP phosphodiesterase (EC 3.1.4.52) => PdeN	0.32	0.854	uni (->)	573.40931.con.0001	357	520	fig|573.40931.peg.357			c-di-GMP phosphodiesterase (EC 3.1.4.52) => PdeN	0.32	0.854	bi (<->)	573.47033.con.0001	2150	285	fig|573.47033.peg.2150			hypothetical protein	0.502	0.972	bi (<->)	573.47035.con.0001	6819	515	fig|573.47035.peg.6819			hypothetical protein
NC_009648	270	41	fig|272620.9.peg.270			PLF_570_00008647	PGF_01958995	hypothetical protein	307029	307154	+
NC_009648	271	326	fig|272620.9.peg.271	KPN_00273		PLF_570_00000001	PGF_00061501	Transposase InsH for insertion sequence element IS5	308354	309334	-																					uni (->)	573.47033.con.0002	6323	326	fig|573.47033.peg.6323			Transposase InsH for insertion sequence element IS5	1	0.997	uni (->)	573.47035.con.0001	5149	326	fig|573.47035.peg.5149			Transposase InsH for insertion sequence element IS5
NC_009648	272	77	fig|272620.9.peg.272	KPN_00274		PLF_570_00007742	PGF_06792997	Lactoylglutathione lyase and related lyases	310090	310323	+	uni (->)	573.44975.con.0001	559	130	fig|573.44975.peg.559			Lactoylglutathione lyase and related lyases	0.6	0.569	uni (->)	573.40931.con.0005	2088	130	fig|573.40931.peg.2088			Lactoylglutathione lyase and related lyases	0.6	0.569	uni (->)	573.47033.con.0001	3678	130	fig|573.47033.peg.3678			Lactoylglutathione lyase and related lyases	0.613	0.569	uni (->)	573.47035.con.0001	1291	61	fig|573.47035.peg.1291			Lactoylglutathione lyase and related lyases
NC_009648	273	72	fig|272620.9.peg.273			PLF_570_00007258	PGF_02690675	RidA/YER057c/UK114 superfamily protein	310469	310687	-
NC_009648	274	83	fig|272620.9.peg.274	KPN_00275		PLF_570_00008331	PGF_00199414	hypothetical protein	311891	312142	+	uni (->)	573.44975.con.0030	4683	193	fig|573.44975.peg.4683			Type-1 fimbrial protein, A chain precursor	0.409	0.446	uni (->)	573.40931.con.0003	1502	193	fig|573.40931.peg.1502			Type-1 fimbrial protein, A chain precursor	0.409	0.446	uni (->)	573.47033.con.0001	4189	102	fig|573.47033.peg.4189			Type-1 fimbrial protein, A chain precursor	0.419	0.598	uni (->)	573.47035.con.0001	7275	102	fig|573.47035.peg.7275			Type-1 fimbrial protein, A chain precursor
NC_009648	275	108	fig|272620.9.peg.275	KPN_00276		PLF_570_00008357	PGF_08225224	hypothetical protein	312563	312889	+	uni (->)	573.44975.con.0005	2135	228	fig|573.44975.peg.2135			Putative fimbrial chaparone	0.393	0.452	uni (->)	573.40931.con.0008	3205	228	fig|573.40931.peg.3205			Putative fimbrial chaparone	0.393	0.452	uni (->)	573.47033.con.0001	4188	191	fig|573.47033.peg.4188			pili assembly chaperone	0.477	0.534	uni (->)	573.47035.con.0001	5140	228	fig|573.47035.peg.5140			Putative fimbrial chaparone
NC_009648	276	834	fig|272620.9.peg.276	KPN_00277		PLF_570_00007307	PGF_00071288	fimbrial biogenesis outer membrane usher protein	312948	315452	+	uni (->)	573.44975.con.0005	2136	844	fig|573.44975.peg.2136			Outer membrane usher protein fimD precursor	0.428	0.991	uni (->)	573.40931.con.0008	3206	847	fig|573.40931.peg.3206			Outer membrane usher protein fimD precursor	0.43	0.962	bi (<->)	573.47033.con.0001	4186	762	fig|573.47033.peg.4186			type 1 fimbriae anchoring protein FimD	0.502	0.961	uni (->)	573.47035.con.0001	5141	715	fig|573.47035.peg.5141			Outer membrane usher protein fimD precursor
NC_009648	277	384	fig|272620.9.peg.277	KPN_00278		PLF_570_00006690	PGF_00212044	hypothetical protein	315503	316657	+
NC_009648	278	71	fig|272620.9.peg.278			PLF_570_00008853	PGF_03074167	Di-and tricarboxylate transporter	316812	317027	-
NC_009648	279	417	fig|272620.9.peg.279	KPN_00280	proA	PLF_570_00002333	PGF_05387084	Gamma-glutamyl phosphate reductase (EC 1.2.1.41)	317320	318573	-	bi (<->)	573.44975.con.0006	2383	417	fig|573.44975.peg.2383			Gamma-glutamyl phosphate reductase (EC 1.2.1.41)	0.993	0.998	bi (<->)	573.40931.con.0007	2710	417	fig|573.40931.peg.2710			Gamma-glutamyl phosphate reductase (EC 1.2.1.41)	0.99	0.998	bi (<->)	573.47033.con.0001	6223	417	fig|573.47033.peg.6223			Gamma-glutamyl phosphate reductase (EC 1.2.1.41)	0.993	0.998	bi (<->)	573.47035.con.0001	4282	309	fig|573.47035.peg.4282			Gamma-glutamyl phosphate reductase (EC 1.2.1.41)
NC_009648	280	367	fig|272620.9.peg.280	KPN_00281	proB	PLF_570_00002558	PGF_09129813	Glutamate 5-kinase (EC 2.7.2.11) / RNA-binding C-terminal domain PUA	318584	319687	-	bi (<->)	573.44975.con.0006	2382	367	fig|573.44975.peg.2382			Glutamate 5-kinase (EC 2.7.2.11) / RNA-binding C-terminal domain PUA	1	0.997	bi (<->)	573.40931.con.0007	2711	367	fig|573.40931.peg.2711			Glutamate 5-kinase (EC 2.7.2.11) / RNA-binding C-terminal domain PUA	1	0.997	bi (<->)	573.47033.con.0001	6221	311	fig|573.47033.peg.6221			Glutamate 5-kinase (EC 2.7.2.11) / RNA-binding C-terminal domain PUA	0.996	0.887	bi (<->)	573.47035.con.0001	4280	317	fig|573.47035.peg.4280			Glutamate 5-kinase (EC 2.7.2.11) / RNA-binding C-terminal domain PUA
NC_009648	281	350	fig|272620.9.peg.281	KPN_00282	phoE	PLF_570_00001469	PGF_00028093	Outer membrane porin PhoE	319977	321029	+	bi (<->)	573.44975.con.0006	2380	350	fig|573.44975.peg.2380			Outer membrane porin PhoE	1	0.997	bi (<->)	573.40931.con.0007	2712	350	fig|573.40931.peg.2712			Outer membrane porin PhoE	1	0.997	bi (<->)	573.47033.con.0001	6219	350	fig|573.47033.peg.6219			Outer membrane porin PhoE	1	0.997	bi (<->)	573.47035.con.0001	4278	342	fig|573.47035.peg.4278			Outer membrane porin PhoE
NC_009648	282	153	fig|272620.9.peg.282	KPN_00283	nlpC	PLF_570_00002613	PGF_00037052	Probable endopeptidase NlpC	321074	321535	-	bi (<->)	573.44975.con.0006	2379	188	fig|573.44975.peg.2379			Probable endopeptidase NlpC	1	0.809	bi (<->)	573.40931.con.0007	2713	188	fig|573.40931.peg.2713			Probable endopeptidase NlpC	0.993	0.809	bi (<->)	573.47033.con.0001	6218	153	fig|573.47033.peg.6218			Probable endopeptidase NlpC	0.993	0.993	bi (<->)	573.47035.con.0001	4277	153	fig|573.47035.peg.4277			Probable endopeptidase NlpC
NC_009648	283	163	fig|272620.9.peg.283			PLF_570_00003764	PGF_00391110	hypothetical protein	322053	322544	+	bi (<->)	573.44975.con.0006	2378	289	fig|573.44975.peg.2378			hypothetical protein	0.993	0.495	bi (<->)	573.40931.con.0007	2714	289	fig|573.40931.peg.2714			hypothetical protein	0.993	0.495	bi (<->)	573.47033.con.0001	6217	204	fig|573.47033.peg.6217			hypothetical protein	1	0.701	uni (->)	573.47035.con.0001	4275	272	fig|573.47035.peg.4275			hypothetical protein
NC_009648	284	143	fig|272620.9.peg.284			PLF_570_00003764	PGF_00391110	hypothetical protein	322499	322930	+	uni (->)	573.44975.con.0006	2378	289	fig|573.44975.peg.2378			hypothetical protein	0.993	0.491	uni (->)	573.40931.con.0007	2714	289	fig|573.40931.peg.2714			hypothetical protein	0.986	0.491	bi (<->)	573.47033.con.0001	6216	96	fig|573.47033.peg.6216			hypothetical protein	1	0.969	bi (<->)	573.47035.con.0001	4275	272	fig|573.47035.peg.4275			hypothetical protein
NC_009648	285	221	fig|272620.9.peg.285			PLF_570_00003071	PGF_03116802	Phosphoserine phosphatase (EC 3.1.3.3)	323026	323691	+	bi (<->)	573.44975.con.0006	2377	221	fig|573.44975.peg.2377			Phosphoserine phosphatase (EC 3.1.3.3)	1	0.995	bi (<->)	573.40931.con.0007	2715	221	fig|573.40931.peg.2715			Phosphoserine phosphatase (EC 3.1.3.3)	1	0.995	bi (<->)	573.47033.con.0001	6215	239	fig|573.47033.peg.6215			Phosphoserine phosphatase (EC 3.1.3.3)	0.971	0.862	bi (<->)	573.47035.con.0001	4274	239	fig|573.47035.peg.4274			Phosphoserine phosphatase (EC 3.1.3.3)
NC_009648	286	56	fig|272620.9.peg.286	KPN_00284	yeiE	PLF_570_00116344	PGF_08225224	hypothetical protein	324274	324444	-	bi (<->)	573.44975.con.0006	2376	45	fig|573.44975.peg.2376			putative transcriptional regulator (LysR familiy)	0.933	0.978	bi (<->)	573.40931.con.0007	2716	45	fig|573.40931.peg.2716			putative transcriptional regulator (LysR familiy)	0.933	0.978	bi (<->)	573.47033.con.0001	6214	56	fig|573.47033.peg.6214			putative transcriptional regulator (LysR familiy)	0.964	0.982	bi (<->)	573.47035.con.0001	2704	51	fig|573.47035.peg.2704			putative transcriptional regulator (LysR familiy)
NC_009648	287	294	fig|272620.9.peg.287	KPN_00286	phnE	PLF_570_00002942	PGF_12684827	Phosphonate ABC transporter permease protein PhnE1 (TC 3.A.1.9.1)	324994	325878	-	bi (<->)	573.44975.con.0006	2375	294	fig|573.44975.peg.2375			Phosphonate ABC transporter permease protein PhnE1 (TC 3.A.1.9.1)	0.98	0.997	bi (<->)	573.40931.con.0007	2717	294	fig|573.40931.peg.2717			Phosphonate ABC transporter permease protein PhnE1 (TC 3.A.1.9.1)	0.98	0.997	bi (<->)	573.47033.con.0001	6211	289	fig|573.47033.peg.6211			Phosphonate ABC transporter permease protein PhnE1 (TC 3.A.1.9.1)	0.986	0.997	bi (<->)	573.47035.con.0001	4269	294	fig|573.47035.peg.4269			Phosphonate ABC transporter permease protein PhnE1 (TC 3.A.1.9.1)
NC_009648	288	290	fig|272620.9.peg.288	KPN_00287		PLF_570_00002411	PGF_00033841	Phosphonate ABC transporter permease protein PhnE2 (TC 3.A.1.9.1)	325875	326747	-	bi (<->)	573.44975.con.0006	2374	290	fig|573.44975.peg.2374			Phosphonate ABC transporter permease protein PhnE2 (TC 3.A.1.9.1)	0.993	0.997	bi (<->)	573.40931.con.0007	2718	290	fig|573.40931.peg.2718			Phosphonate ABC transporter permease protein PhnE2 (TC 3.A.1.9.1)	0.993	0.997	bi (<->)	573.47033.con.0001	6210	306	fig|573.47033.peg.6210			Phosphonate ABC transporter permease protein PhnE2 (TC 3.A.1.9.1)	0.993	0.944	bi (<->)	573.47035.con.0001	4268	290	fig|573.47035.peg.4268			Phosphonate ABC transporter permease protein PhnE2 (TC 3.A.1.9.1)
NC_009648	289	299	fig|272620.9.peg.289			PLF_570_00001483	PGF_00033852	Phosphonate ABC transporter substrate-binding protein PhnD (TC 3.A.1.9.1)	326814	327713	-	bi (<->)	573.44975.con.0006	2373	312	fig|573.44975.peg.2373			Phosphonate ABC transporter substrate-binding protein PhnD (TC 3.A.1.9.1)	1	0.955	bi (<->)	573.40931.con.0007	2719	312	fig|573.40931.peg.2719			Phosphonate ABC transporter substrate-binding protein PhnD (TC 3.A.1.9.1)	1	0.955	bi (<->)	573.47033.con.0001	6209	327	fig|573.47033.peg.6209			Phosphonate ABC transporter substrate-binding protein PhnD (TC 3.A.1.9.1)	0.979	0.865	bi (<->)	573.47035.con.0001	4267	312	fig|573.47035.peg.4267			Phosphonate ABC transporter substrate-binding protein PhnD (TC 3.A.1.9.1)
NC_009648	290	280	fig|272620.9.peg.290	KPN_00288	phnC	PLF_570_00000607	PGF_00033832	Phosphonate ABC transporter ATP-binding protein PhnC (TC 3.A.1.9.1)	327775	328617	-	bi (<->)	573.44975.con.0006	2372	280	fig|573.44975.peg.2372			Phosphonate ABC transporter ATP-binding protein PhnC (TC 3.A.1.9.1)	0.996	0.996	bi (<->)	573.40931.con.0007	2720	280	fig|573.40931.peg.2720			Phosphonate ABC transporter ATP-binding protein PhnC (TC 3.A.1.9.1)	1	0.996	bi (<->)	573.47033.con.0001	6208	274	fig|573.47033.peg.6208			Phosphonate ABC transporter ATP-binding protein PhnC (TC 3.A.1.9.1)	0.992	0.945	bi (<->)	573.47035.con.0001	4266	280	fig|573.47035.peg.4266			Phosphonate ABC transporter ATP-binding protein PhnC (TC 3.A.1.9.1)
NC_009648	291	43	fig|272620.9.peg.291	KPN_00289	yfeU	PLF_570_00006239	PGF_01958653	hypothetical protein	328747	328878	+											bi (<->)	573.40931.con.0007	2721	43	fig|573.40931.peg.2721			hypothetical protein	0.953	0.977
NC_009648	292	180	fig|272620.9.peg.292	KPN_00290	ykgK	PLF_570_00000247	PGF_00010728	Transcriptional regulator EcpR	329466	330008	+	bi (<->)	573.44975.con.0006	2371	180	fig|573.44975.peg.2371			Transcriptional regulator EcpR	0.994	0.994	bi (<->)	573.40931.con.0007	2722	180	fig|573.40931.peg.2722			Transcriptional regulator EcpR	1	0.994	bi (<->)	573.47033.con.0001	6207	180	fig|573.47033.peg.6207			Transcriptional regulator EcpR	1	0.994	bi (<->)	573.47035.con.0001	4265	180	fig|573.47035.peg.4265			Transcriptional regulator EcpR
NC_009648	293	195	fig|272620.9.peg.293	KPN_00291	yagZ	PLF_570_00001056	PGF_00415055	CFA/I fimbrial major subunit	330083	330670	+	bi (<->)	573.44975.con.0006	2370	195	fig|573.44975.peg.2370			CFA/I fimbrial major subunit	1	0.995	bi (<->)	573.40931.con.0007	2723	195	fig|573.40931.peg.2723			CFA/I fimbrial major subunit	1	0.995	bi (<->)	573.47033.con.0001	6205	123	fig|573.47033.peg.6205			CFA/I fimbrial major subunit	0.992	0.992	bi (<->)	573.47035.con.0001	4264	149	fig|573.47035.peg.4264			CFA/I fimbrial major subunit
NC_009648	294	222	fig|272620.9.peg.294	KPN_00292	yagY	PLF_570_00001654	PGF_00415052	CFA/I fimbrial auxiliary subunit	330729	331397	+	bi (<->)	573.44975.con.0006	2369	222	fig|573.44975.peg.2369			CFA/I fimbrial auxiliary subunit	1	0.995	bi (<->)	573.40931.con.0007	2724	222	fig|573.40931.peg.2724			CFA/I fimbrial auxiliary subunit	1	0.995	bi (<->)	573.47033.con.0001	6204	222	fig|573.47033.peg.6204			CFA/I fimbrial auxiliary subunit	1	0.995	bi (<->)	573.47035.con.0001	4263	222	fig|573.47035.peg.4263			CFA/I fimbrial auxiliary subunit
NC_009648	295	824	fig|272620.9.peg.295	KPN_00293	yagX	PLF_570_00001335	PGF_00415059	CFA/I fimbrial subunit C usher protein	331474	333948	+	bi (<->)	573.44975.con.0006	2368	841	fig|573.44975.peg.2368			CFA/I fimbrial subunit C usher protein	0.993	0.979	bi (<->)	573.40931.con.0007	2725	841	fig|573.40931.peg.2725			CFA/I fimbrial subunit C usher protein	0.992	0.979											uni (->)	573.47035.con.0001	4260	949	fig|573.47035.peg.4260			CFA/I fimbrial minor adhesin
NC_009648	296	547	fig|272620.9.peg.296	KPN_00294	yagW	PLF_570_00000203	PGF_00415056	CFA/I fimbrial minor adhesin	333938	335581	+	bi (<->)	573.44975.con.0006	2367	547	fig|573.44975.peg.2367			CFA/I fimbrial minor adhesin	0.998	0.998	bi (<->)	573.40931.con.0007	2726	547	fig|573.40931.peg.2726			CFA/I fimbrial minor adhesin	0.998	0.998	bi (<->)	573.47033.con.0001	6199	547	fig|573.47033.peg.6199			CFA/I fimbrial minor adhesin	0.998	0.998	bi (<->)	573.47035.con.0001	4260	949	fig|573.47035.peg.4260			CFA/I fimbrial minor adhesin
NC_009648	297	236	fig|272620.9.peg.297	KPN_00295	yagV	PLF_570_00002996	PGF_00415054	CFA/I fimbrial chaperone	335550	336260	+	bi (<->)	573.44975.con.0006	2366	236	fig|573.44975.peg.2366			CFA/I fimbrial chaperone	1	0.996	bi (<->)	573.40931.con.0007	2727	236	fig|573.40931.peg.2727			CFA/I fimbrial chaperone	1	0.996	bi (<->)	573.47033.con.0001	6198	159	fig|573.47033.peg.6198			CFA/I fimbrial chaperone	0.994	0.994	bi (<->)	573.47035.con.0001	4259	236	fig|573.47035.peg.4259			CFA/I fimbrial chaperone
NC_009648	298	229	fig|272620.9.peg.298	KPN_00296	yhdY	PLF_570_00030383	PGF_07804709	ABC transporter, permease protein (cluster 3, basic aa/glutamine/opines)	336264	336953	-	bi (<->)	573.44975.con.0006	2365	229	fig|573.44975.peg.2365			ABC transporter, permease protein (cluster 3, basic aa/glutamine/opines)	1	0.996	bi (<->)	573.40931.con.0007	2728	229	fig|573.40931.peg.2728			ABC transporter, permease protein (cluster 3, basic aa/glutamine/opines)	1	0.996	bi (<->)	573.47033.con.0001	6197	229	fig|573.47033.peg.6197			ABC transporter, permease protein (cluster 3, basic aa/glutamine/opines)	0.996	0.996	bi (<->)	573.47035.con.0001	4257	166	fig|573.47035.peg.4257			ABC transporter, permease protein (cluster 3, basic aa/glutamine/opines)
NC_009648	299	250	fig|272620.9.peg.299	KPN_00297	gltJ	PLF_570_00004159	PGF_07804709	ABC transporter, permease protein (cluster 3, basic aa/glutamine/opines)	336943	337695	-	bi (<->)	573.44975.con.0006	2364	250	fig|573.44975.peg.2364			ABC transporter, permease protein (cluster 3, basic aa/glutamine/opines)	1	0.996	bi (<->)	573.40931.con.0007	2729	250	fig|573.40931.peg.2729			ABC transporter, permease protein (cluster 3, basic aa/glutamine/opines)	0.992	0.996	bi (<->)	573.47033.con.0001	6195	180	fig|573.47033.peg.6195			ABC transporter, permease protein (cluster 3, basic aa/glutamine/opines)	1	0.672	bi (<->)	573.47035.con.0001	4255	180	fig|573.47035.peg.4255			ABC transporter, permease protein (cluster 3, basic aa/glutamine/opines)
NC_009648	300	272	fig|272620.9.peg.300	KPN_00298	gltL	PLF_570_00003119	PGF_10106935	ABC transporter, ATP-binding protein (cluster 3, basic aa/glutamine/opines)	337692	338510	-	bi (<->)	573.44975.con.0006	2363	272	fig|573.44975.peg.2363			ABC transporter, ATP-binding protein (cluster 3, basic aa/glutamine/opines)	0.996	0.996	bi (<->)	573.40931.con.0007	2730	272	fig|573.40931.peg.2730			ABC transporter, ATP-binding protein (cluster 3, basic aa/glutamine/opines)	0.996	0.996	bi (<->)	573.47033.con.0001	6194	272	fig|573.47033.peg.6194			ABC transporter, ATP-binding protein (cluster 3, basic aa/glutamine/opines)	0.993	0.996	bi (<->)	573.47035.con.0001	4254	272	fig|573.47035.peg.4254			ABC transporter, ATP-binding protein (cluster 3, basic aa/glutamine/opines)
NC_009648	301	269	fig|272620.9.peg.301	KPN_00299	fliY	PLF_570_00003753	PGF_05873585	ABC transporter, substrate-binding protein (cluster 3, basic aa/glutamine/opines)	338512	339321	-	bi (<->)	573.44975.con.0006	2362	269	fig|573.44975.peg.2362			ABC transporter, substrate-binding protein (cluster 3, basic aa/glutamine/opines)	0.996	0.996	bi (<->)	573.40931.con.0007	2731	269	fig|573.40931.peg.2731			ABC transporter, substrate-binding protein (cluster 3, basic aa/glutamine/opines)	1	0.996	bi (<->)	573.47033.con.0001	6193	269	fig|573.47033.peg.6193			ABC transporter, substrate-binding protein (cluster 3, basic aa/glutamine/opines)	1	0.996	bi (<->)	573.47035.con.0001	4253	269	fig|573.47035.peg.4253			ABC transporter, substrate-binding protein (cluster 3, basic aa/glutamine/opines)
NC_009648	302	56	fig|272620.9.peg.302	KPN_00300	umuC	PLF_570_00002814	PGF_00421608	DNA polymerase IV	339656	339826	+	bi (<->)	573.44975.con.0006	2360	56	fig|573.44975.peg.2360			DNA polymerase IV	1	0.982	bi (<->)	573.40931.con.0007	2733	56	fig|573.40931.peg.2733			DNA polymerase IV	1	0.982	bi (<->)	573.47033.con.0001	6192	56	fig|573.47033.peg.6192			DNA polymerase IV	1	0.982	bi (<->)	573.47035.con.0001	4252	56	fig|573.47035.peg.4252			DNA polymerase IV
NC_009648	303	231	fig|272620.9.peg.303	KPN_00301	livF	PLF_570_00062030	PGF_10369022	ABC transporter, ATP-binding protein 2 (cluster 4, leucine/isoleucine/valine/benzoate)	339943	340638	-	bi (<->)	573.44975.con.0006	2359	231	fig|573.44975.peg.2359			ABC transporter, ATP-binding protein 2 (cluster 4, leucine/isoleucine/valine/benzoate)	1	0.996	bi (<->)	573.40931.con.0007	2734	231	fig|573.40931.peg.2734			ABC transporter, ATP-binding protein 2 (cluster 4, leucine/isoleucine/valine/benzoate)	1	0.996	bi (<->)	573.47033.con.0001	6190	174	fig|573.47033.peg.6190			ABC transporter, ATP-binding protein 2 (cluster 4, leucine/isoleucine/valine/benzoate)	1	0.943	bi (<->)	573.47035.con.0001	4251	231	fig|573.47035.peg.4251			ABC transporter, ATP-binding protein 2 (cluster 4, leucine/isoleucine/valine/benzoate)
NC_009648	304	260	fig|272620.9.peg.304	KPN_00302	livG	PLF_570_00002701	PGF_10545653	ABC transporter, ATP-binding protein 1 (cluster 4, leucine/isoleucine/valine/benzoate)	340631	341413	-	bi (<->)	573.44975.con.0006	2358	260	fig|573.44975.peg.2358			ABC transporter, ATP-binding protein 1 (cluster 4, leucine/isoleucine/valine/benzoate)	1	0.996	bi (<->)	573.40931.con.0007	2735	260	fig|573.40931.peg.2735			ABC transporter, ATP-binding protein 1 (cluster 4, leucine/isoleucine/valine/benzoate)	1	0.996	bi (<->)	573.47033.con.0001	6189	260	fig|573.47033.peg.6189			ABC transporter, ATP-binding protein 1 (cluster 4, leucine/isoleucine/valine/benzoate)	0.996	0.996	bi (<->)	573.47035.con.0001	4250	260	fig|573.47035.peg.4250			ABC transporter, ATP-binding protein 1 (cluster 4, leucine/isoleucine/valine/benzoate)
NC_009648	305	349	fig|272620.9.peg.305	KPN_00303	livM	PLF_570_00002805	PGF_05004488	ABC transporter, permease protein 2 (cluster 4, leucine/isoleucine/valine/benzoate)	341400	342449	-	bi (<->)	573.44975.con.0006	2357	349	fig|573.44975.peg.2357			ABC transporter, permease protein 2 (cluster 4, leucine/isoleucine/valine/benzoate)	0.997	0.997	bi (<->)	573.40931.con.0007	2736	349	fig|573.40931.peg.2736			ABC transporter, permease protein 2 (cluster 4, leucine/isoleucine/valine/benzoate)	0.997	0.997	bi (<->)	573.47033.con.0001	6188	320	fig|573.47033.peg.6188			ABC transporter, permease protein 2 (cluster 4, leucine/isoleucine/valine/benzoate)	0.997	0.997	bi (<->)	573.47035.con.0001	4249	349	fig|573.47035.peg.4249			ABC transporter, permease protein 2 (cluster 4, leucine/isoleucine/valine/benzoate)
NC_009648	306	299	fig|272620.9.peg.306	KPN_00304	livH	PLF_570_00002822	PGF_04375422	ABC transporter, permease protein 1 (cluster 4, leucine/isoleucine/valine/benzoate)	342449	343348	-	bi (<->)	573.44975.con.0006	2356	299	fig|573.44975.peg.2356			ABC transporter, permease protein 1 (cluster 4, leucine/isoleucine/valine/benzoate)	1	0.997	bi (<->)	573.40931.con.0007	2737	299	fig|573.40931.peg.2737			ABC transporter, permease protein 1 (cluster 4, leucine/isoleucine/valine/benzoate)	1	0.997	bi (<->)	573.47033.con.0001	6186	219	fig|573.47033.peg.6186			ABC transporter, permease protein 1 (cluster 4, leucine/isoleucine/valine/benzoate)	1	0.995	bi (<->)	573.47035.con.0001	4248	299	fig|573.47035.peg.4248			ABC transporter, permease protein 1 (cluster 4, leucine/isoleucine/valine/benzoate)
NC_009648	307	378	fig|272620.9.peg.307	KPN_00305	livJ	PLF_570_00002306	PGF_10415315	ABC transporter-like system, substrate-binding protein (cluster 4, leucine/isoleucine/valine/benzoate)	343368	344504	-	bi (<->)	573.44975.con.0006	2355	378	fig|573.44975.peg.2355			ABC transporter-like system, substrate-binding protein (cluster 4, leucine/isoleucine/valine/benzoate)	1	0.997	bi (<->)	573.40931.con.0007	2738	378	fig|573.40931.peg.2738			ABC transporter-like system, substrate-binding protein (cluster 4, leucine/isoleucine/valine/benzoate)	1	0.997	bi (<->)	573.47033.con.0001	6185	229	fig|573.47033.peg.6185			ABC transporter-like system, substrate-binding protein (cluster 4, leucine/isoleucine/valine/benzoate)	0.996	0.996	bi (<->)	573.47035.con.0001	4247	229	fig|573.47035.peg.4247			ABC transporter-like system, substrate-binding protein (cluster 4, leucine/isoleucine/valine/benzoate)
NC_009648	308	258	fig|272620.9.peg.308	KPN_00306	eutC	PLF_570_00002546	PGF_00424869	Ethanolamine ammonia-lyase light chain (EC 4.3.1.7)	345049	345825	-	bi (<->)	573.44975.con.0006	2354	258	fig|573.44975.peg.2354			Ethanolamine ammonia-lyase light chain (EC 4.3.1.7)	0.992	0.996	bi (<->)	573.40931.con.0007	2739	258	fig|573.40931.peg.2739			Ethanolamine ammonia-lyase light chain (EC 4.3.1.7)	1	0.996	bi (<->)	573.47033.con.0001	6183	240	fig|573.47033.peg.6183			Ethanolamine ammonia-lyase light chain (EC 4.3.1.7)	0.996	0.954	bi (<->)	573.47035.con.0001	4245	149	fig|573.47035.peg.4245			Ethanolamine ammonia-lyase light chain (EC 4.3.1.7)
NC_009648	309	462	fig|272620.9.peg.309	KPN_00307	eutB	PLF_570_00003105	PGF_00424868	Ethanolamine ammonia-lyase heavy chain (EC 4.3.1.7)	345822	347210	-	bi (<->)	573.44975.con.0006	2353	462	fig|573.44975.peg.2353			Ethanolamine ammonia-lyase heavy chain (EC 4.3.1.7)	0.998	0.998	bi (<->)	573.40931.con.0007	2740	462	fig|573.40931.peg.2740			Ethanolamine ammonia-lyase heavy chain (EC 4.3.1.7)	0.998	0.998	uni (->)	573.47033.con.0001	2766	409	fig|573.47033.peg.2766			Ethanolamine ammonia-lyase heavy chain (EC 4.3.1.7)	0.51	0.958	bi (<->)	573.47035.con.0001	4242	306	fig|573.47035.peg.4242			Ethanolamine ammonia-lyase heavy chain (EC 4.3.1.7)
NC_009648	310	459	fig|272620.9.peg.310	KPN_00308	yhfM	PLF_570_00002713	PGF_04116999	Ethanolamine permease	347220	348599	-	bi (<->)	573.44975.con.0006	2352	459	fig|573.44975.peg.2352			Ethanolamine permease	1	0.998	bi (<->)	573.40931.con.0007	2741	459	fig|573.40931.peg.2741			Ethanolamine permease	0.996	0.998	bi (<->)	573.47033.con.0001	6177	343	fig|573.47033.peg.6177			Ethanolamine permease	0.976	0.825	bi (<->)	573.47035.con.0001	4240	220	fig|573.47035.peg.4240			Ethanolamine permease
NC_009648	311	42	fig|272620.9.peg.311			PLF_570_00003967	PGF_00315940	hypothetical protein	348662	348790	+	bi (<->)	573.44975.con.0006	2351	42	fig|573.44975.peg.2351			FIG00731374: hypothetical protein	1	0.976	bi (<->)	573.40931.con.0007	2742	42	fig|573.40931.peg.2742			FIG00731374: hypothetical protein	0.976	0.976	bi (<->)	573.47033.con.0001	6176	42	fig|573.47033.peg.6176			FIG00731374: hypothetical protein	0.952	0.976	bi (<->)	573.47035.con.0001	4238	42	fig|573.47035.peg.4238			FIG00731374: hypothetical protein
NC_009648	312	469	fig|272620.9.peg.312	KPN_00309	mmuP	PLF_570_00001220	PGF_00049430	S-methylmethionine permease	348873	350282	+	bi (<->)	573.44975.con.0006	2350	469	fig|573.44975.peg.2350			S-methylmethionine permease	1	0.998	bi (<->)	573.40931.con.0007	2743	469	fig|573.40931.peg.2743			S-methylmethionine permease	0.998	0.998	bi (<->)	573.47033.con.0001	6175	469	fig|573.47033.peg.6175			S-methylmethionine permease	1	0.998	bi (<->)	573.47035.con.0001	4237	469	fig|573.47035.peg.4237			S-methylmethionine permease
NC_009648	313	310	fig|272620.9.peg.313	KPN_00310	mmuM	PLF_570_00002919	PGF_00012288	Homocysteine S-methyltransferase (EC 2.1.1.10)	350269	351201	+	bi (<->)	573.44975.con.0006	2349	310	fig|573.44975.peg.2349			Homocysteine S-methyltransferase (EC 2.1.1.10)	0.997	0.997	bi (<->)	573.40931.con.0007	2744	310	fig|573.40931.peg.2744			Homocysteine S-methyltransferase (EC 2.1.1.10)	0.997	0.997	bi (<->)	573.47033.con.0001	6174	166	fig|573.47033.peg.6174			Homocysteine S-methyltransferase (EC 2.1.1.10)	0.963	0.976	bi (<->)	573.47035.con.0001	4236	310	fig|573.47035.peg.4236			Homocysteine S-methyltransferase (EC 2.1.1.10)
NC_009648	314	320	fig|272620.9.peg.314	KPN_00311	tauA	PLF_570_00002962	PGF_00056121	Taurine ABC transporter, substrate-binding protein TauA	351442	352404	+	bi (<->)	573.44975.con.0006	2348	320	fig|573.44975.peg.2348			Taurine ABC transporter, substrate-binding protein TauA	1	0.997	bi (<->)	573.40931.con.0007	2745	320	fig|573.40931.peg.2745			Taurine ABC transporter, substrate-binding protein TauA	1	0.997	bi (<->)	573.47033.con.0001	6173	320	fig|573.47033.peg.6173			Taurine ABC transporter, substrate-binding protein TauA	1	0.997	bi (<->)	573.47035.con.0001	4235	320	fig|573.47035.peg.4235			Taurine ABC transporter, substrate-binding protein TauA
NC_009648	315	255	fig|272620.9.peg.315	KPN_00312	tauB	PLF_570_00002960	PGF_00785326	Taurine ABC transporter, ATP-binding protein TauB	352416	353183	+	bi (<->)	573.44975.con.0006	2347	255	fig|573.44975.peg.2347			Taurine ABC transporter, ATP-binding protein TauB	0.996	0.996	bi (<->)	573.40931.con.0007	2746	255	fig|573.40931.peg.2746			Taurine ABC transporter, ATP-binding protein TauB	0.996	0.996	bi (<->)	573.47033.con.0001	6172	255	fig|573.47033.peg.6172			Taurine ABC transporter, ATP-binding protein TauB	1	0.996	bi (<->)	573.47035.con.0001	4234	255	fig|573.47035.peg.4234			Taurine ABC transporter, ATP-binding protein TauB
NC_009648	316	275	fig|272620.9.peg.316	KPN_00313	tauC	PLF_570_00002961	PGF_07635835	Taurine ABC transporter, permease protein TauC	353180	354007	+	bi (<->)	573.44975.con.0006	2346	275	fig|573.44975.peg.2346			Taurine ABC transporter, permease protein TauC	0.996	0.996	bi (<->)	573.40931.con.0007	2747	275	fig|573.40931.peg.2747			Taurine ABC transporter, permease protein TauC	0.996	0.996	bi (<->)	573.47033.con.0001	6171	267	fig|573.47033.peg.6171			Taurine ABC transporter, permease protein TauC	0.93	0.689	uni (->)	573.47035.con.0001	4233	558	fig|573.47035.peg.4233			Alpha-ketoglutarate-dependent taurine dioxygenase (EC 1.14.11.17)
NC_009648	317	283	fig|272620.9.peg.317	KPN_00314	tauD	PLF_570_00002994	PGF_12700272	Alpha-ketoglutarate-dependent taurine dioxygenase (EC 1.14.11.17)	354004	354855	+	bi (<->)	573.44975.con.0006	2345	283	fig|573.44975.peg.2345			Alpha-ketoglutarate-dependent taurine dioxygenase (EC 1.14.11.17)	1	0.996	bi (<->)	573.40931.con.0007	2748	283	fig|573.40931.peg.2748			Alpha-ketoglutarate-dependent taurine dioxygenase (EC 1.14.11.17)	1	0.996	bi (<->)	573.47033.con.0001	6170	202	fig|573.47033.peg.6170			Alpha-ketoglutarate-dependent taurine dioxygenase (EC 1.14.11.17)	0.994	0.871	bi (<->)	573.47035.con.0001	4233	558	fig|573.47035.peg.4233			Alpha-ketoglutarate-dependent taurine dioxygenase (EC 1.14.11.17)
NC_009648	318	572	fig|272620.9.peg.318	KPN_00315	yhjT	PLF_570_00004270	PGF_00033788	Phospholipid/glycerol acyltransferase	355011	356729	-	bi (<->)	573.44975.con.0006	2344	572	fig|573.44975.peg.2344			Phospholipid/glycerol acyltransferase	0.998	0.998	bi (<->)	573.40931.con.0007	2749	572	fig|573.40931.peg.2749			Phospholipid/glycerol acyltransferase	0.997	0.998	bi (<->)	573.47033.con.0001	6168	338	fig|573.47033.peg.6168			Phospholipid/glycerol acyltransferase	0.99	0.879	bi (<->)	573.47035.con.0001	4232	272	fig|573.47035.peg.4232			Putative hemolysin
NC_009648	319	324	fig|272620.9.peg.319	KPN_00316	hemB	PLF_570_00002155	PGF_00489714	Porphobilinogen synthase (EC 4.2.1.24)	356933	357907	-	bi (<->)	573.44975.con.0006	2342	324	fig|573.44975.peg.2342			Porphobilinogen synthase (EC 4.2.1.24)	1	0.997	bi (<->)	573.40931.con.0007	2751	324	fig|573.40931.peg.2751			Porphobilinogen synthase (EC 4.2.1.24)	1	0.997	bi (<->)	573.47033.con.0001	6164	157	fig|573.47033.peg.6164			Porphobilinogen synthase (EC 4.2.1.24)	1	0.994	bi (<->)	573.47035.con.0001	4227	236	fig|573.47035.peg.4227			Porphobilinogen synthase (EC 4.2.1.24)
NC_009648	320	386	fig|272620.9.peg.320	KPN_00317	ampH	PLF_570_00000745	PGF_00030237	D-alanyl-D-alanine-carboxypeptidase/endopeptidase AmpH	358014	359174	-	bi (<->)	573.44975.con.0006	2341	386	fig|573.44975.peg.2341			D-alanyl-D-alanine-carboxypeptidase/endopeptidase AmpH	1	0.997	bi (<->)	573.40931.con.0007	2752	386	fig|573.40931.peg.2752			D-alanyl-D-alanine-carboxypeptidase/endopeptidase AmpH	0.992	0.997	bi (<->)	573.47033.con.0001	6162	386	fig|573.47033.peg.6162			D-alanyl-D-alanine-carboxypeptidase/endopeptidase AmpH	0.992	0.997	bi (<->)	573.47035.con.0001	4226	386	fig|573.47035.peg.4226			D-alanyl-D-alanine-carboxypeptidase/endopeptidase AmpH
NC_009648	321	170	fig|272620.9.peg.321	KPN_00318		PLF_570_00002726	PGF_06938364	Isochorismatase (EC 3.3.2.1)	359394	359906	+	bi (<->)	573.44975.con.0006	2339	177	fig|573.44975.peg.2339			Isochorismatase (EC 3.3.2.1)	0.994	0.955	bi (<->)	573.40931.con.0007	2753	177	fig|573.40931.peg.2753			Isochorismatase (EC 3.3.2.1)	1	0.955	bi (<->)	573.47033.con.0001	6161	180	fig|573.47033.peg.6161			Isochorismatase (EC 3.3.2.1)	0.993	0.833	bi (<->)	573.47035.con.0001	4225	149	fig|573.47035.peg.4225			Isochorismatase (EC 3.3.2.1)
NC_009648	322	406	fig|272620.9.peg.322	KPN_00319	sbmA	PLF_570_00000767	PGF_00050078	SbmA protein	360024	361244	+	bi (<->)	573.44975.con.0006	2338	406	fig|573.44975.peg.2338			SbmA protein	0.998	0.998	bi (<->)	573.40931.con.0007	2754	406	fig|573.40931.peg.2754			SbmA protein	1	0.998	bi (<->)	573.47033.con.0001	6160	406	fig|573.47033.peg.6160			SbmA protein	1	0.998	bi (<->)	573.47035.con.0001	4223	406	fig|573.47035.peg.4223			SbmA protein
NC_009648	323	368	fig|272620.9.peg.323	KPN_00320	yaiW	PLF_570_00000786	PGF_00064840	Uncharacterized outer membrane protein YaiW	361263	362369	+	bi (<->)	573.44975.con.0006	2337	368	fig|573.44975.peg.2337			Uncharacterized outer membrane protein YaiW	0.997	0.997	bi (<->)	573.40931.con.0007	2755	368	fig|573.40931.peg.2755			Uncharacterized outer membrane protein YaiW	0.995	0.997	bi (<->)	573.47033.con.0001	6159	197	fig|573.47033.peg.6159			Uncharacterized outer membrane protein YaiW	1	0.898	bi (<->)	573.47035.con.0001	4220	159	fig|573.47035.peg.4220			Uncharacterized outer membrane protein YaiW
NC_009648	324	100	fig|272620.9.peg.324	KPN_00321	yaiY	PLF_570_00002347	PGF_00014120	Inner membrane protein YaiY	362366	362668	-	bi (<->)	573.44975.con.0006	2336	100	fig|573.44975.peg.2336			Inner membrane protein YaiY	1	0.99	bi (<->)	573.40931.con.0007	2756	100	fig|573.40931.peg.2756			Inner membrane protein YaiY	1	0.99	bi (<->)	573.47033.con.0001	6157	61	fig|573.47033.peg.6157			Inner membrane protein YaiY	1	0.984	bi (<->)	573.47035.con.0001	4219	61	fig|573.47035.peg.4219			Inner membrane protein YaiY
NC_009648	325	67	fig|272620.9.peg.325	KPN_00322	yaiZ	PLF_570_00002474	PGF_00065403	Uncharacterized protein YaiZ	362921	363124	+	bi (<->)	573.44975.con.0006	2335	67	fig|573.44975.peg.2335			Uncharacterized protein YaiZ	1	0.985	bi (<->)	573.40931.con.0007	2757	67	fig|573.40931.peg.2757			Uncharacterized protein YaiZ	1	0.985	bi (<->)	573.47033.con.0001	6155	67	fig|573.47033.peg.6155			Uncharacterized protein YaiZ	1	0.985	bi (<->)	573.47035.con.0001	4217	67	fig|573.47035.peg.4217			Uncharacterized protein YaiZ
NC_009648	326	376	fig|272620.9.peg.326	KPN_00323	ddl	PLF_570_00000843	PGF_10518532	D-alanine--D-alanine ligase (EC 6.3.2.4)	363157	364287	-	bi (<->)	573.44975.con.0006	2334	376	fig|573.44975.peg.2334			D-alanine--D-alanine ligase (EC 6.3.2.4)	0.997	0.997	bi (<->)	573.40931.con.0007	2758	376	fig|573.40931.peg.2758			D-alanine--D-alanine ligase (EC 6.3.2.4)	1	0.997	bi (<->)	573.47033.con.0001	6154	227	fig|573.47033.peg.6154			D-alanine--D-alanine ligase (EC 6.3.2.4)	0.996	0.996	bi (<->)	573.47035.con.0001	4215	138	fig|573.47035.peg.4215			D-alanine--D-alanine ligase (EC 6.3.2.4)
NC_009648	327	227	fig|272620.9.peg.327	KPN_00324		PLF_570_00031105	PGF_07011327	RNA binding S1 domain protein	364354	365037	+	bi (<->)	573.44975.con.0006	2333	227	fig|573.44975.peg.2333			RNA binding S1 domain protein	0.996	0.996	bi (<->)	573.40931.con.0007	2759	227	fig|573.40931.peg.2759			RNA binding S1 domain protein	0.978	0.996	bi (<->)	573.47033.con.0001	6151	155	fig|573.47033.peg.6151			RNA binding S1 domain protein	0.981	0.994	bi (<->)	573.47035.con.0001	4212	155	fig|573.47035.peg.4212			RNA binding S1 domain protein
NC_009648	328	399	fig|272620.9.peg.328	KPN_00325		PLF_570_00059260	PGF_09996723	Uncharacterized MFS-type transporter	365207	366406	+	bi (<->)	573.44975.con.0006	2332	399	fig|573.44975.peg.2332			Uncharacterized MFS-type transporter	1	0.997	bi (<->)	573.40931.con.0007	2760	399	fig|573.40931.peg.2760			Uncharacterized MFS-type transporter	1	0.997	bi (<->)	573.47033.con.0001	6148	220	fig|573.47033.peg.6148			Uncharacterized MFS-type transporter	0.995	0.995	bi (<->)	573.47035.con.0001	4211	387	fig|573.47035.peg.4211			Uncharacterized MFS-type transporter
NC_009648	329	86	fig|272620.9.peg.329	KPN_00326	yaiB	PLF_570_00020671	PGF_06657755	Anti-adapter protein IraP	366706	366966	+	bi (<->)	573.44975.con.0006	2331	86	fig|573.44975.peg.2331			Anti-adapter protein IraP	1	0.988	bi (<->)	573.40931.con.0007	2761	86	fig|573.40931.peg.2761			Anti-adapter protein IraP	1	0.988	bi (<->)	573.47033.con.0001	6147	82	fig|573.47033.peg.6147			Anti-adapter protein IraP	0.923	0.939	bi (<->)	573.47035.con.0001	4210	86	fig|573.47035.peg.4210			Anti-adapter protein IraP
NC_009648	330	471	fig|272620.9.peg.330	KPN_00327	phoA	PLF_570_00000129	PGF_00040141	Alkaline phosphatase (EC 3.1.3.1)	367071	368486	+	bi (<->)	573.44975.con.0006	2330	476	fig|573.44975.peg.2330			Alkaline phosphatase (EC 3.1.3.1)	0.989	0.987	bi (<->)	573.40931.con.0007	2762	471	fig|573.40931.peg.2762			Alkaline phosphatase (EC 3.1.3.1)	0.996	0.998	bi (<->)	573.47033.con.0001	6146	471	fig|573.47033.peg.6146			Alkaline phosphatase (EC 3.1.3.1)	0.996	0.998	bi (<->)	573.47035.con.0001	4207	213	fig|573.47035.peg.4207			Alkaline phosphatase (EC 3.1.3.1)
NC_009648	331	105	fig|272620.9.peg.331	KPN_00328	psiF	PLF_570_00003579	PGF_04927434	Phosphate starvation-inducible protein PsiF	368578	368895	+	bi (<->)	573.44975.con.0006	2329	105	fig|573.44975.peg.2329			Phosphate starvation-inducible protein PsiF	1	0.99	bi (<->)	573.40931.con.0007	2763	105	fig|573.40931.peg.2763			Phosphate starvation-inducible protein PsiF	1	0.99	bi (<->)	573.47033.con.0001	6145	105	fig|573.47033.peg.6145			Phosphate starvation-inducible protein PsiF	1	0.99	bi (<->)	573.47035.con.0001	4206	105	fig|573.47035.peg.4206			Phosphate starvation-inducible protein PsiF
NC_009648	332	269	fig|272620.9.peg.332	KPN_00329	proC	PLF_570_00001849	PGF_07609122	Pyrroline-5-carboxylate reductase (EC 1.5.1.2)	368962	369771	-	bi (<->)	573.44975.con.0006	2328	269	fig|573.44975.peg.2328			Pyrroline-5-carboxylate reductase (EC 1.5.1.2)	1	0.996	bi (<->)	573.40931.con.0007	2764	269	fig|573.40931.peg.2764			Pyrroline-5-carboxylate reductase (EC 1.5.1.2)	0.996	0.996	bi (<->)	573.47033.con.0001	6144	253	fig|573.47033.peg.6144			Pyrroline-5-carboxylate reductase (EC 1.5.1.2)	0.947	0.972	bi (<->)	573.47035.con.0001	4205	253	fig|573.47035.peg.4205			Pyrroline-5-carboxylate reductase (EC 1.5.1.2)
NC_009648	333	152	fig|272620.9.peg.333	KPN_00330	yaiI	PLF_570_00002619	PGF_08189833	Protein YaiI	369888	370346	+	bi (<->)	573.44975.con.0006	2327	152	fig|573.44975.peg.2327			Protein YaiI	0.993	0.993	bi (<->)	573.40931.con.0007	2765	152	fig|573.40931.peg.2765			Protein YaiI	0.98	0.993	bi (<->)	573.47033.con.0001	6143	152	fig|573.47033.peg.6143			Protein YaiI	0.987	0.993	bi (<->)	573.47035.con.0001	4204	213	fig|573.47035.peg.4204			Protein YaiI
NC_009648	334	236	fig|272620.9.peg.334	KPN_00331		PLF_570_00002782	PGF_08225224	hypothetical protein	370343	371053	-	bi (<->)	573.44975.con.0006	2326	236	fig|573.44975.peg.2326			hypothetical protein	1	0.996	bi (<->)	573.40931.con.0007	2766	236	fig|573.40931.peg.2766			hypothetical protein	1	0.996	bi (<->)	573.47033.con.0001	6142	236	fig|573.47033.peg.6142			hypothetical protein	1	0.996	bi (<->)	573.47035.con.0001	4203	182	fig|573.47035.peg.4203			hypothetical protein
NC_009648	335	177	fig|272620.9.peg.335	KPN_00332	aroL	PLF_570_00003697	PGF_00051544	Shikimate kinase III (EC 2.7.1.71)	371382	371915	+	bi (<->)	573.44975.con.0006	2325	177	fig|573.44975.peg.2325			Shikimate kinase III (EC 2.7.1.71)	1	0.994	bi (<->)	573.40931.con.0007	2767	177	fig|573.40931.peg.2767			Shikimate kinase III (EC 2.7.1.71)	0.994	0.994	bi (<->)	573.47033.con.0001	6141	177	fig|573.47033.peg.6141			Shikimate kinase III (EC 2.7.1.71)	1	0.994	bi (<->)	573.47035.con.0001	4202	177	fig|573.47035.peg.4202			Shikimate kinase III (EC 2.7.1.71)
NC_009648	336	51	fig|272620.9.peg.336	KPN_00333	yaiA	PLF_570_00002854	PGF_00037970	Protein YaiA	372023	372178	+	bi (<->)	573.44975.con.0006	2324	63	fig|573.44975.peg.2324			Protein YaiA	0.98	0.794	bi (<->)	573.40931.con.0007	2768	63	fig|573.40931.peg.2768			Protein YaiA	0.98	0.794	bi (<->)	573.47033.con.0001	6140	51	fig|573.47033.peg.6140			Protein YaiA	1	0.98	bi (<->)	573.47035.con.0001	4201	63	fig|573.47035.peg.4201			Protein YaiA
NC_009648	337	226	fig|272620.9.peg.337	KPN_00334	aroM	PLF_570_00003607	PGF_00064775	AroM protein	372434	373114	+	bi (<->)	573.44975.con.0006	2323	226	fig|573.44975.peg.2323			AroM protein	1	0.996	bi (<->)	573.40931.con.0007	2769	226	fig|573.40931.peg.2769			AroM protein	1	0.996	bi (<->)	573.47033.con.0001	6139	226	fig|573.47033.peg.6139			AroM protein	1	0.996	bi (<->)	573.47035.con.0001	4200	221	fig|573.47035.peg.4200			AroM protein
NC_009648	338	94	fig|272620.9.peg.338	KPN_00335	yaiE	PLF_570_00002037	PGF_01291506	Pyrimidine/purine nucleoside phosphorylase PpnP	373192	373476	+	bi (<->)	573.44975.con.0006	2322	94	fig|573.44975.peg.2322			Pyrimidine/purine nucleoside phosphorylase PpnP	1	0.989	bi (<->)	573.40931.con.0007	2770	94	fig|573.40931.peg.2770			Pyrimidine/purine nucleoside phosphorylase PpnP	1	0.989	bi (<->)	573.47033.con.0001	6138	94	fig|573.47033.peg.6138			Pyrimidine/purine nucleoside phosphorylase PpnP	1	0.989	bi (<->)	573.47035.con.0001	4199	94	fig|573.47035.peg.4199			Pyrimidine/purine nucleoside phosphorylase PpnP
NC_009648	339	303	fig|272620.9.peg.339	KPN_00336	rdgC	PLF_570_00000161	PGF_02296690	DNA recombination-dependent growth factor RdgC	373548	374459	-	bi (<->)	573.44975.con.0006	2321	303	fig|573.44975.peg.2321			DNA recombination-dependent growth factor RdgC	1	0.997	bi (<->)	573.40931.con.0007	2771	303	fig|573.40931.peg.2771			DNA recombination-dependent growth factor RdgC	1	0.997	bi (<->)	573.47033.con.0001	6137	303	fig|573.47033.peg.6137			DNA recombination-dependent growth factor RdgC	1	0.997	bi (<->)	573.47035.con.0001	4198	281	fig|573.47035.peg.4198			DNA recombination-dependent growth factor RdgC
NC_009648	340	315	fig|272620.9.peg.340	KPN_00337	yajF	PLF_570_00000421	PGF_08045617	Cryptic sugar kinase Mak	374516	375463	+	bi (<->)	573.44975.con.0006	2320	304	fig|573.44975.peg.2320			Cryptic sugar kinase Mak	0.993	0.997	bi (<->)	573.40931.con.0007	2772	304	fig|573.40931.peg.2772			Cryptic sugar kinase Mak	0.993	0.997	bi (<->)	573.47033.con.0001	6136	304	fig|573.47033.peg.6136			Cryptic sugar kinase Mak	0.99	0.997	bi (<->)	573.47035.con.0001	4197	319	fig|573.47035.peg.4197			Cryptic sugar kinase Mak
NC_009648	341	1045	fig|272620.9.peg.341	KPN_00338	sbcC	PLF_570_00001373	PGF_08690689	Exonuclease SbcC	375537	378674	-	bi (<->)	573.44975.con.0006	2319	1045	fig|573.44975.peg.2319			Exonuclease SbcC	0.994	0.999	bi (<->)	573.40931.con.0007	2773	1045	fig|573.40931.peg.2773			Exonuclease SbcC	0.997	0.999	bi (<->)	573.47033.con.0001	6135	1045	fig|573.47033.peg.6135			Exonuclease SbcC	0.995	0.999	bi (<->)	573.47035.con.0001	4194	781	fig|573.47035.peg.4194			Exonuclease SbcC
NC_009648	342	401	fig|272620.9.peg.342	KPN_00339	sbcD	PLF_570_00002548	PGF_09155108	Exonuclease SbcD	378671	379876	-	bi (<->)	573.44975.con.0006	2318	401	fig|573.44975.peg.2318			Exonuclease SbcD	0.993	0.998	bi (<->)	573.40931.con.0007	2774	401	fig|573.40931.peg.2774			Exonuclease SbcD	0.995	0.998	bi (<->)	573.47033.con.0001	6134	174	fig|573.47033.peg.6134			Exonuclease SbcD	0.983	0.994	bi (<->)	573.47035.con.0001	4192	243	fig|573.47035.peg.4192			Exonuclease SbcD
NC_009648	343	229	fig|272620.9.peg.343	KPN_00340	phoB	PLF_570_00001178	PGF_09160328	Phosphate regulon transcriptional regulatory protein PhoB (SphR)	380059	380748	+	bi (<->)	573.44975.con.0006	2317	229	fig|573.44975.peg.2317			Phosphate regulon transcriptional regulatory protein PhoB (SphR)	1	0.996	bi (<->)	573.40931.con.0007	2775	229	fig|573.40931.peg.2775			Phosphate regulon transcriptional regulatory protein PhoB (SphR)	1	0.996	bi (<->)	573.47033.con.0001	6132	229	fig|573.47033.peg.6132			Phosphate regulon transcriptional regulatory protein PhoB (SphR)	1	0.996	bi (<->)	573.47035.con.0001	4191	229	fig|573.47035.peg.4191			Phosphate regulon transcriptional regulatory protein PhoB (SphR)
NC_009648	344	431	fig|272620.9.peg.344	KPN_00341	phoR	PLF_570_00000939	PGF_10125211	Phosphate regulon sensor protein PhoR (SphS) (EC 2.7.13.3)	380770	382065	+	bi (<->)	573.44975.con.0006	2316	431	fig|573.44975.peg.2316			Phosphate regulon sensor protein PhoR (SphS) (EC 2.7.13.3)	0.998	0.998	bi (<->)	573.40931.con.0007	2776	431	fig|573.40931.peg.2776			Phosphate regulon sensor protein PhoR (SphS) (EC 2.7.13.3)	0.998	0.998	bi (<->)	573.47033.con.0001	6131	355	fig|573.47033.peg.6131			Phosphate regulon sensor protein PhoR (SphS) (EC 2.7.13.3)	0.997	0.969
NC_009648	345	439	fig|272620.9.peg.345	KPN_00342	brnQ	PLF_570_00001055	PGF_00069345	Na(+)-dependent branched-chain amino acid transporter	382480	383799	+	bi (<->)	573.44975.con.0006	2315	439	fig|573.44975.peg.2315			Na(+)-dependent branched-chain amino acid transporter	0.998	0.998	bi (<->)	573.40931.con.0007	2778	439	fig|573.40931.peg.2778			Na(+)-dependent branched-chain amino acid transporter	1	0.998	bi (<->)	573.47033.con.0001	6129	439	fig|573.47033.peg.6129			Na(+)-dependent branched-chain amino acid transporter	1	0.998	bi (<->)	573.47035.con.0001	4186	439	fig|573.47035.peg.4186			Na(+)-dependent branched-chain amino acid transporter
NC_009648	346	457	fig|272620.9.peg.346	KPN_00343	proY	PLF_570_00001189	PGF_00037558	Proline-specific permease ProY	383886	385259	+	bi (<->)	573.44975.con.0006	2314	457	fig|573.44975.peg.2314			Proline-specific permease ProY	1	0.998	bi (<->)	573.40931.con.0007	2779	457	fig|573.40931.peg.2779			Proline-specific permease ProY	0.998	0.998	bi (<->)	573.47033.con.0001	6127	407	fig|573.47033.peg.6127			Proline-specific permease ProY	0.997	0.885	bi (<->)	573.47035.con.0001	4185	457	fig|573.47035.peg.4185			Proline-specific permease ProY
NC_009648	347	605	fig|272620.9.peg.347	KPN_00344	malZ	PLF_570_00001437	PGF_00019053	Maltodextrin glucosidase (EC 3.2.1.20)	385411	387228	+	bi (<->)	573.44975.con.0006	2313	605	fig|573.44975.peg.2313			Maltodextrin glucosidase (EC 3.2.1.20)	1	0.998	bi (<->)	573.40931.con.0007	2780	605	fig|573.40931.peg.2780			Maltodextrin glucosidase (EC 3.2.1.20)	1	0.998	bi (<->)	573.47033.con.0001	6126	390	fig|573.47033.peg.6126			Maltodextrin glucosidase (EC 3.2.1.20)	0.992	0.944	bi (<->)	573.47035.con.0001	4183	398	fig|573.47035.peg.4183			Maltodextrin glucosidase (EC 3.2.1.20)
NC_009648	348	300	fig|272620.9.peg.348	KPN_00345		PLF_570_00002107	PGF_00017899	LysR-family transcriptional regulator KPN_00345	387225	388127	-	bi (<->)	573.44975.con.0006	2312	300	fig|573.44975.peg.2312			LysR-family transcriptional regulator KPN_00345	0.997	0.997	bi (<->)	573.40931.con.0007	2781	300	fig|573.40931.peg.2781			LysR-family transcriptional regulator KPN_00345	0.997	0.997	bi (<->)	573.47033.con.0001	6124	300	fig|573.47033.peg.6124			LysR-family transcriptional regulator KPN_00345	0.997	0.997	bi (<->)	573.47035.con.0001	4181	197	fig|573.47035.peg.4181			LysR-family transcriptional regulator KPN_00345
NC_009648	349	213	fig|272620.9.peg.349	KPN_00346		PLF_570_00003676	PGF_08292104	Isochorismatase family	388394	389035	+	bi (<->)	573.44975.con.0006	2310	213	fig|573.44975.peg.2310			Isochorismatase family	1	0.995	bi (<->)	573.40931.con.0007	2782	213	fig|573.40931.peg.2782			Isochorismatase family	1	0.995	bi (<->)	573.47033.con.0001	6122	213	fig|573.47033.peg.6122			Isochorismatase family	1	0.995	bi (<->)	573.47035.con.0001	4179	213	fig|573.47035.peg.4179			Isochorismatase family
NC_009648	350	181	fig|272620.9.peg.350	KPN_00347		PLF_570_00002699	PGF_00058538	Antibiotic biosynthesis monooxygenase	389222	389767	+	bi (<->)	573.44975.con.0006	2309	181	fig|573.44975.peg.2309			Antibiotic biosynthesis monooxygenase	1	0.994	bi (<->)	573.40931.con.0007	2783	181	fig|573.40931.peg.2783			Antibiotic biosynthesis monooxygenase	1	0.994	bi (<->)	573.47033.con.0001	6120	181	fig|573.47033.peg.6120			Antibiotic biosynthesis monooxygenase	1	0.994	bi (<->)	573.47035.con.0001	4178	181	fig|573.47035.peg.4178			Antibiotic biosynthesis monooxygenase
NC_009648	351	622	fig|272620.9.peg.351	KPN_00348		PLF_570_00001372	PGF_07440470	Exoenzymes regulatory protein AepA precursor	389792	391660	+	bi (<->)	573.44975.con.0006	2308	622	fig|573.44975.peg.2308			Exoenzymes regulatory protein AepA precursor	0.995	0.998	bi (<->)	573.40931.con.0007	2784	622	fig|573.40931.peg.2784			Exoenzymes regulatory protein AepA precursor	0.998	0.998	bi (<->)	573.47033.con.0001	6119	622	fig|573.47033.peg.6119			Exoenzymes regulatory protein AepA precursor	0.994	0.998	bi (<->)	573.47035.con.0001	4176	437	fig|573.47035.peg.4176			Exoenzymes regulatory protein AepA precursor
NC_009648	352	284	fig|272620.9.peg.352	KPN_00349		PLF_570_00003362	PGF_10143857	Fructose-bisphosphate aldolase class II (EC 4.1.2.13)	391719	392573	-	bi (<->)	573.44975.con.0006	2307	286	fig|573.44975.peg.2307			Fructose-bisphosphate aldolase class II (EC 4.1.2.13)	0.996	0.99	bi (<->)	573.40931.con.0007	2785	286	fig|573.40931.peg.2785			Fructose-bisphosphate aldolase class II (EC 4.1.2.13)	0.996	0.99	bi (<->)	573.47033.con.0001	6118	286	fig|573.47033.peg.6118			Fructose-bisphosphate aldolase class II (EC 4.1.2.13)	0.996	0.99	uni (->)	573.47035.con.0001	5585	280	fig|573.47035.peg.5585			ketose-bisphosphate aldolases( EC:4.1.2.13 )
NC_009648	353	320	fig|272620.9.peg.353	KPN_00350		PLF_570_00003412	PGF_02382389	Ribokinase (EC 2.7.1.15)	392609	393571	-	bi (<->)	573.44975.con.0006	2306	320	fig|573.44975.peg.2306			Ribokinase (EC 2.7.1.15)	1	0.997	bi (<->)	573.40931.con.0007	2786	320	fig|573.40931.peg.2786			Ribokinase (EC 2.7.1.15)	1	0.997	bi (<->)	573.47033.con.0001	6117	320	fig|573.47033.peg.6117			Ribokinase (EC 2.7.1.15)	0.994	0.997	bi (<->)	573.47035.con.0001	4174	274	fig|573.47035.peg.4174			Ribokinase (EC 2.7.1.15)
NC_009648	354	463	fig|272620.9.peg.354	KPN_00351		PLF_570_00003217	PGF_05423656	PTS system, IIC component, UlaA-type	393637	395028	-	bi (<->)	573.44975.con.0006	2305	463	fig|573.44975.peg.2305			PTS system, IIC component, UlaA-type	0.998	0.998	bi (<->)	573.40931.con.0007	2787	463	fig|573.40931.peg.2787			PTS system, IIC component, UlaA-type	0.998	0.998	bi (<->)	573.47033.con.0001	6116	463	fig|573.47033.peg.6116			PTS system, IIC component, UlaA-type	0.998	0.998	bi (<->)	573.47035.con.0001	4173	414	fig|573.47035.peg.4173			PTS system, IIC component, UlaA-type
NC_009648	355	79	fig|272620.9.peg.355	KPN_00352		PLF_570_00013108	PGF_00168019	hypothetical protein	395049	395288	-	bi (<->)	573.44975.con.0006	2304	95	fig|573.44975.peg.2304			PTS system, IIB component	1	0.821	bi (<->)	573.40931.con.0007	2788	95	fig|573.40931.peg.2788			PTS system, IIB component	0.987	0.821	bi (<->)	573.47033.con.0001	6115	95	fig|573.47033.peg.6115			PTS system, IIB component	1	0.821	bi (<->)	573.47035.con.0001	4171	53	fig|573.47035.peg.4171			PTS system, IIB component
NC_009648	356	147	fig|272620.9.peg.356	KPN_00353		PLF_570_00003350	PGF_00034053	Phosphotransferase system mannitol/fructose-specific IIA domain (Ntr-type)	395342	395785	-	bi (<->)	573.44975.con.0006	2303	147	fig|573.44975.peg.2303			Phosphotransferase system mannitol/fructose-specific IIA domain (Ntr-type)	0.98	0.993	bi (<->)	573.40931.con.0007	2789	147	fig|573.40931.peg.2789			Phosphotransferase system mannitol/fructose-specific IIA domain (Ntr-type)	0.986	0.993	bi (<->)	573.47033.con.0001	6114	147	fig|573.47033.peg.6114			Phosphotransferase system mannitol/fructose-specific IIA domain (Ntr-type)	0.986	0.993	bi (<->)	573.47035.con.0001	4170	147	fig|573.47035.peg.4170			Phosphotransferase system mannitol/fructose-specific IIA domain (Ntr-type)
NC_009648	357	200	fig|272620.9.peg.357	KPN_00354		PLF_570_00002799	PGF_04681578	Alkyl hydroperoxide reductase subunit C-like protein	396132	396734	-	bi (<->)	573.44975.con.0006	2301	200	fig|573.44975.peg.2301			Alkyl hydroperoxide reductase subunit C-like protein	1	0.995	bi (<->)	573.40931.con.0007	2791	200	fig|573.40931.peg.2791			Alkyl hydroperoxide reductase subunit C-like protein	0.995	0.995	bi (<->)	573.47033.con.0001	6112	200	fig|573.47033.peg.6112			Alkyl hydroperoxide reductase subunit C-like protein	0.995	0.995	bi (<->)	573.47035.con.0001	4168	200	fig|573.47035.peg.4168			Alkyl hydroperoxide reductase subunit C-like protein
NC_009648	358	193	fig|272620.9.peg.358	KPN_00355	yajB	PLF_570_00002003	PGF_06454307	Acyl carrier protein phosphodiesterase (EC 3.1.4.14)	396862	397443	-	bi (<->)	573.44975.con.0006	2300	193	fig|573.44975.peg.2300			Acyl carrier protein phosphodiesterase (EC 3.1.4.14)	0.995	0.995	bi (<->)	573.40931.con.0007	2792	193	fig|573.40931.peg.2792			Acyl carrier protein phosphodiesterase (EC 3.1.4.14)	0.995	0.995	bi (<->)	573.47033.con.0001	6111	193	fig|573.47033.peg.6111			Acyl carrier protein phosphodiesterase (EC 3.1.4.14)	1	0.995	bi (<->)	573.47035.con.0001	4166	145	fig|573.47035.peg.4166			Acyl carrier protein phosphodiesterase (EC 3.1.4.14)
NC_009648	359	38	fig|272620.9.peg.359			PLF_570_00004834	PGF_08132711	hypothetical protein	397518	397634	+	bi (<->)	573.44975.con.0006	2299	38	fig|573.44975.peg.2299			hypothetical protein	1	0.974	bi (<->)	573.40931.con.0007	2793	38	fig|573.40931.peg.2793			hypothetical protein	1	0.974	bi (<->)	573.47033.con.0001	6110	38	fig|573.47033.peg.6110			hypothetical protein	0.974	0.974	bi (<->)	573.47035.con.0001	4165	38	fig|573.47035.peg.4165			hypothetical protein
NC_009648	360	354	fig|272620.9.peg.360	KPN_00356	queA	PLF_570_00001871	PGF_00049362	S-adenosylmethionine:tRNA ribosyltransferase-isomerase (EC 2.4.99.17)	397699	398763	+	bi (<->)	573.44975.con.0006	2298	354	fig|573.44975.peg.2298			S-adenosylmethionine:tRNA ribosyltransferase-isomerase (EC 2.4.99.17)	1	0.997	bi (<->)	573.40931.con.0007	2794	354	fig|573.40931.peg.2794			S-adenosylmethionine:tRNA ribosyltransferase-isomerase (EC 2.4.99.17)	1	0.997	bi (<->)	573.47033.con.0001	6109	335	fig|573.47033.peg.6109			S-adenosylmethionine:tRNA ribosyltransferase-isomerase (EC 2.4.99.17)	1	0.997	bi (<->)	573.47035.con.0001	4164	354	fig|573.47035.peg.4164			S-adenosylmethionine:tRNA ribosyltransferase-isomerase (EC 2.4.99.17)
NC_009648	361	375	fig|272620.9.peg.361	KPN_00357	tgt	PLF_570_00002279	PGF_02061452	Queuine tRNA-ribosyltransferase (EC 2.4.2.29)	398872	399999	+	bi (<->)	573.44975.con.0006	2297	375	fig|573.44975.peg.2297			Queuine tRNA-ribosyltransferase (EC 2.4.2.29)	0.997	0.997	bi (<->)	573.40931.con.0007	2795	375	fig|573.40931.peg.2795			Queuine tRNA-ribosyltransferase (EC 2.4.2.29)	1	0.997	bi (<->)	573.47033.con.0001	6108	375	fig|573.47033.peg.6108			Queuine tRNA-ribosyltransferase (EC 2.4.2.29)	1	0.997	bi (<->)	573.47035.con.0001	4163	375	fig|573.47035.peg.4163			Queuine tRNA-ribosyltransferase (EC 2.4.2.29)
NC_009648	362	110	fig|272620.9.peg.362	KPN_00358	yajC	PLF_570_00002158	PGF_00685189	Protein translocase subunit YajC	400022	400354	+	bi (<->)	573.44975.con.0006	2296	110	fig|573.44975.peg.2296			Protein translocase subunit YajC	1	0.991	bi (<->)	573.40931.con.0007	2796	110	fig|573.40931.peg.2796			Protein translocase subunit YajC	1	0.991	bi (<->)	573.47033.con.0001	6106	74	fig|573.47033.peg.6106			Protein translocase subunit YajC	1	0.986	bi (<->)	573.47035.con.0001	4162	90	fig|573.47035.peg.4162			Protein translocase subunit YajC
NC_009648	363	604	fig|272620.9.peg.363	KPN_00359	secD	PLF_570_00000949	PGF_05949521	Protein translocase subunit SecD	400414	402228	+	bi (<->)	573.44975.con.0006	2295	604	fig|573.44975.peg.2295			Protein translocase subunit SecD	1	0.998	bi (<->)	573.40931.con.0007	2797	615	fig|573.40931.peg.2797			Protein translocase subunit SecD	1	0.98	bi (<->)	573.47033.con.0001	6105	618	fig|573.47033.peg.6105			Protein translocase subunit SecD	1	0.971	bi (<->)	573.47035.con.0001	4159	214	fig|573.47035.peg.4159			Protein translocase subunit SecD
NC_009648	364	323	fig|272620.9.peg.364	KPN_00360	secF	PLF_570_00000754	PGF_03589438	Protein translocase subunit SecF	402239	403210	+	bi (<->)	573.44975.con.0006	2294	323	fig|573.44975.peg.2294			Protein translocase subunit SecF	1	0.997	bi (<->)	573.40931.con.0007	2798	323	fig|573.40931.peg.2798			Protein translocase subunit SecF	1	0.997	bi (<->)	573.47033.con.0001	6104	323	fig|573.47033.peg.6104			Protein translocase subunit SecF	1	0.997	bi (<->)	573.47035.con.0001	4157	323	fig|573.47035.peg.4157			Protein translocase subunit SecF
NC_009648	365	121	fig|272620.9.peg.365	KPN_00361		PLF_570_00003893	PGF_07040934	Glyoxalase family protein	403347	403712	+	bi (<->)	573.44975.con.0006	2293	121	fig|573.44975.peg.2293			Glyoxalase family protein	0.992	0.992	bi (<->)	573.40931.con.0007	2799	121	fig|573.40931.peg.2799			Glyoxalase family protein	0.992	0.992	bi (<->)	573.47033.con.0001	6103	121	fig|573.47033.peg.6103			Glyoxalase family protein	0.992	0.992	bi (<->)	573.47035.con.0001	4156	121	fig|573.47035.peg.4156			Glyoxalase family protein
NC_009648	366	231	fig|272620.9.peg.366	KPN_00362		PLF_570_00001559	PGF_08548202	Transcriptional regulator, YafY family	403736	404431	+	bi (<->)	573.44975.con.0006	2292	231	fig|573.44975.peg.2292			Transcriptional regulator, YafY family	0.983	0.996	bi (<->)	573.40931.con.0007	2800	231	fig|573.40931.peg.2800			Transcriptional regulator, YafY family	0.965	0.996	bi (<->)	573.47033.con.0001	6101	108	fig|573.47033.peg.6101			Transcriptional regulator, YafY family	0.972	0.972	bi (<->)	573.47035.con.0001	4155	161	fig|573.47035.peg.4155			Transcriptional regulator, YafY family
NC_009648	367	294	fig|272620.9.peg.367	KPN_00363	tsx	PLF_570_00002391	PGF_03376111	Nucleoside-specific channel-forming protein Tsx precursor	404486	405370	-	bi (<->)	573.44975.con.0006	2291	294	fig|573.44975.peg.2291			Nucleoside-specific channel-forming protein Tsx precursor	1	0.997	bi (<->)	573.40931.con.0007	2801	294	fig|573.40931.peg.2801			Nucleoside-specific channel-forming protein Tsx precursor	1	0.997	bi (<->)	573.47033.con.0001	6100	195	fig|573.47033.peg.6100			Nucleoside-specific channel-forming protein Tsx precursor	1	0.995	bi (<->)	573.47035.con.0001	4153	254	fig|573.47035.peg.4153			Nucleoside-specific channel-forming protein Tsx precursor
NC_009648	368	179	fig|272620.9.peg.368	KPN_00364	yajI	PLF_570_00036245	PGF_00013088	Hypothetical lipoprotein yajI	405669	406208	-	bi (<->)	573.44975.con.0006	2289	179	fig|573.44975.peg.2289			Hypothetical lipoprotein yajI	1	0.994	bi (<->)	573.40931.con.0007	2803	179	fig|573.40931.peg.2803			Hypothetical lipoprotein yajI	1	0.994	bi (<->)	573.47033.con.0001	6099	179	fig|573.47033.peg.6099			Hypothetical lipoprotein yajI	1	0.994	bi (<->)	573.47035.con.0001	4151	179	fig|573.47035.peg.4151			Hypothetical lipoprotein yajI
NC_009648	369	149	fig|272620.9.peg.369	KPN_00365	nrdR	PLF_570_00002197	PGF_00048643	Ribonucleotide reductase transcriptional regulator NrdR	406356	406805	+	bi (<->)	573.44975.con.0006	2288	149	fig|573.44975.peg.2288			Ribonucleotide reductase transcriptional regulator NrdR	1	0.993	bi (<->)	573.40931.con.0007	2804	149	fig|573.40931.peg.2804			Ribonucleotide reductase transcriptional regulator NrdR	1	0.993	bi (<->)	573.47033.con.0001	6098	149	fig|573.47033.peg.6098			Ribonucleotide reductase transcriptional regulator NrdR	1	0.993	bi (<->)	573.47035.con.0001	4150	125	fig|573.47035.peg.4150			Ribonucleotide reductase transcriptional regulator NrdR
NC_009648	370	367	fig|272620.9.peg.370	KPN_00366	ribD	PLF_570_00001693	PGF_00423089	Diaminohydroxyphosphoribosylaminopyrimidine deaminase (EC 3.5.4.26) / 5-amino-6-(5-phosphoribosylamino)uracil reductase (EC 1.1.1.193)	406809	407912	+	bi (<->)	573.44975.con.0006	2287	367	fig|573.44975.peg.2287			Diaminohydroxyphosphoribosylaminopyrimidine deaminase (EC 3.5.4.26) / 5-amino-6-(5-phosphoribosylamino)uracil reductase (EC 1.1.1.193)	0.995	0.997	bi (<->)	573.40931.con.0007	2805	367	fig|573.40931.peg.2805			Diaminohydroxyphosphoribosylaminopyrimidine deaminase (EC 3.5.4.26) / 5-amino-6-(5-phosphoribosylamino)uracil reductase (EC 1.1.1.193)	0.995	0.997	bi (<->)	573.47033.con.0001	6097	367	fig|573.47033.peg.6097			Diaminohydroxyphosphoribosylaminopyrimidine deaminase (EC 3.5.4.26) / 5-amino-6-(5-phosphoribosylamino)uracil reductase (EC 1.1.1.193)	0.995	0.997	bi (<->)	573.47035.con.0001	4149	283	fig|573.47035.peg.4149			Diaminohydroxyphosphoribosylaminopyrimidine deaminase (EC 3.5.4.26) / 5-amino-6-(5-phosphoribosylamino)uracil reductase (EC 1.1.1.193)
NC_009648	371	156	fig|272620.9.peg.371	KPN_00367	ribH	PLF_570_00002294	PGF_00426932	6,7-dimethyl-8-ribityllumazine synthase (EC 2.5.1.78)	408000	408470	+	bi (<->)	573.44975.con.0006	2286	156	fig|573.44975.peg.2286			6,7-dimethyl-8-ribityllumazine synthase (EC 2.5.1.78)	1	0.994	bi (<->)	573.40931.con.0007	2806	156	fig|573.40931.peg.2806			6,7-dimethyl-8-ribityllumazine synthase (EC 2.5.1.78)	1	0.994	bi (<->)	573.47033.con.0001	6096	156	fig|573.47033.peg.6096			6,7-dimethyl-8-ribityllumazine synthase (EC 2.5.1.78)	1	0.994	bi (<->)	573.47035.con.0001	4147	156	fig|573.47035.peg.4147			6,7-dimethyl-8-ribityllumazine synthase (EC 2.5.1.78)
NC_009648	372	139	fig|272620.9.peg.372	KPN_00368	nusB	PLF_570_00002224	PGF_10450086	Transcription termination protein NusB	408490	408909	+	bi (<->)	573.44975.con.0006	2285	139	fig|573.44975.peg.2285			Transcription termination protein NusB	1	0.993	bi (<->)	573.40931.con.0007	2807	139	fig|573.40931.peg.2807			Transcription termination protein NusB	1	0.993	bi (<->)	573.47033.con.0001	6095	139	fig|573.47033.peg.6095			Transcription termination protein NusB	1	0.993	bi (<->)	573.47035.con.0001	4146	139	fig|573.47035.peg.4146			Transcription termination protein NusB
NC_009648	373	323	fig|272620.9.peg.373	KPN_00369	thiL	PLF_570_00000976	PGF_02191019	Thiamine-monophosphate kinase (EC 2.7.4.16)	408981	409952	+	bi (<->)	573.44975.con.0006	2284	323	fig|573.44975.peg.2284			Thiamine-monophosphate kinase (EC 2.7.4.16)	1	0.997	bi (<->)	573.40931.con.0007	2808	323	fig|573.40931.peg.2808			Thiamine-monophosphate kinase (EC 2.7.4.16)	1	0.997	bi (<->)	573.47033.con.0001	6093	253	fig|573.47033.peg.6093			Thiamine-monophosphate kinase (EC 2.7.4.16)	0.98	0.996	bi (<->)	573.47035.con.0001	4145	174	fig|573.47035.peg.4145			Thiamine-monophosphate kinase (EC 2.7.4.16)
NC_009648	374	155	fig|272620.9.peg.374	KPN_00370	pgpA	PLF_570_00002409	PGF_06458877	Phosphatidylglycerophosphatase A (EC 3.1.3.27)	409981	410448	+	bi (<->)	573.44975.con.0006	2283	155	fig|573.44975.peg.2283			Phosphatidylglycerophosphatase A (EC 3.1.3.27)	0.994	0.994	bi (<->)	573.40931.con.0007	2809	167	fig|573.40931.peg.2809			Phosphatidylglycerophosphatase A (EC 3.1.3.27)	1	0.922	bi (<->)	573.47033.con.0001	6091	107	fig|573.47033.peg.6091			Phosphatidylglycerophosphatase A (EC 3.1.3.27)	0.991	0.991	bi (<->)	573.47035.con.0001	4142	107	fig|573.47035.peg.4142			Phosphatidylglycerophosphatase A (EC 3.1.3.27)
NC_009648	375	324	fig|272620.9.peg.375	KPN_00371	yajO	PLF_570_00002246	PGF_08072252	NADPH dependent aldo-keto reductase => YajO	410494	411468	-	bi (<->)	573.44975.con.0006	2282	324	fig|573.44975.peg.2282			NADPH dependent aldo-keto reductase => YajO	1	0.997	bi (<->)	573.40931.con.0007	2810	324	fig|573.40931.peg.2810			NADPH dependent aldo-keto reductase => YajO	0.997	0.997	bi (<->)	573.47033.con.0001	6090	324	fig|573.47033.peg.6090			NADPH dependent aldo-keto reductase => YajO	1	0.997	bi (<->)	573.47035.con.0001	4140	224	fig|573.47035.peg.4140			NADPH dependent aldo-keto reductase => YajO
NC_009648	376	620	fig|272620.9.peg.376	KPN_00372	dxs	PLF_570_00001281	PGF_00426115	1-deoxy-D-xylulose 5-phosphate synthase (EC 2.2.1.7)	411529	413391	-	bi (<->)	573.44975.con.0006	2281	620	fig|573.44975.peg.2281			1-deoxy-D-xylulose 5-phosphate synthase (EC 2.2.1.7)	0.997	0.998	bi (<->)	573.40931.con.0007	2811	620	fig|573.40931.peg.2811			1-deoxy-D-xylulose 5-phosphate synthase (EC 2.2.1.7)	0.998	0.998	bi (<->)	573.47033.con.0001	6087	288	fig|573.47033.peg.6087			1-deoxy-D-xylulose 5-phosphate synthase (EC 2.2.1.7)	1	0.983	bi (<->)	573.47035.con.0001	4139	620	fig|573.47035.peg.4139			1-deoxy-D-xylulose 5-phosphate synthase (EC 2.2.1.7)
NC_009648	377	299	fig|272620.9.peg.377	KPN_00373	ispA	PLF_570_00001280	PGF_05860770	(2E,6E)-farnesyl diphosphate synthase (EC 2.5.1.10) @ Dimethylallyltransferase (EC 2.5.1.1)	413410	414309	-	bi (<->)	573.44975.con.0006	2280	299	fig|573.44975.peg.2280			(2E,6E)-farnesyl diphosphate synthase (EC 2.5.1.10) @ Dimethylallyltransferase (EC 2.5.1.1)	1	0.997	bi (<->)	573.40931.con.0007	2812	299	fig|573.40931.peg.2812			(2E,6E)-farnesyl diphosphate synthase (EC 2.5.1.10) @ Dimethylallyltransferase (EC 2.5.1.1)	1	0.997	bi (<->)	573.47033.con.0001	6086	299	fig|573.47033.peg.6086			(2E,6E)-farnesyl diphosphate synthase (EC 2.5.1.10) @ Dimethylallyltransferase (EC 2.5.1.1)	1	0.997	bi (<->)	573.47035.con.0001	4138	299	fig|573.47035.peg.4138			(2E,6E)-farnesyl diphosphate synthase (EC 2.5.1.10) @ Dimethylallyltransferase (EC 2.5.1.1)
NC_009648	378	80	fig|272620.9.peg.378	KPN_00374	xseB	PLF_570_00002053	PGF_05076104	Exodeoxyribonuclease VII small subunit (EC 3.1.11.6)	414310	414552	-	bi (<->)	573.44975.con.0006	2279	80	fig|573.44975.peg.2279			Exodeoxyribonuclease VII small subunit (EC 3.1.11.6)	1	0.988	bi (<->)	573.40931.con.0007	2813	80	fig|573.40931.peg.2813			Exodeoxyribonuclease VII small subunit (EC 3.1.11.6)	1	0.988	bi (<->)	573.47033.con.0001	6085	80	fig|573.47033.peg.6085			Exodeoxyribonuclease VII small subunit (EC 3.1.11.6)	1	0.988	bi (<->)	573.47035.con.0001	4137	80	fig|573.47035.peg.4137			Exodeoxyribonuclease VII small subunit (EC 3.1.11.6)
NC_009648	379	482	fig|272620.9.peg.379	KPN_00375	thiI	PLF_570_00001614	PGF_00413237	tRNA 4-thiouridine synthase (EC 2.8.1.4) / Rhodanese-like domain required for thiamine synthesis	414734	416182	+	bi (<->)	573.44975.con.0006	2278	482	fig|573.44975.peg.2278			tRNA 4-thiouridine synthase (EC 2.8.1.4) / Rhodanese-like domain required for thiamine synthesis	1	0.998	bi (<->)	573.40931.con.0007	2814	482	fig|573.40931.peg.2814			tRNA 4-thiouridine synthase (EC 2.8.1.4) / Rhodanese-like domain required for thiamine synthesis	1	0.998	bi (<->)	573.47033.con.0001	6084	482	fig|573.47033.peg.6084			tRNA 4-thiouridine synthase (EC 2.8.1.4) / Rhodanese-like domain required for thiamine synthesis	1	0.998	bi (<->)	573.47035.con.0001	4136	482	fig|573.47035.peg.4136			tRNA 4-thiouridine synthase (EC 2.8.1.4) / Rhodanese-like domain required for thiamine synthesis
NC_009648	380	158	fig|272620.9.peg.380	KPN_00376		PLF_570_00003804	PGF_00262948	Ligand-binding SRPBCC domain protein family	416249	416725	-	bi (<->)	573.44975.con.0006	2277	158	fig|573.44975.peg.2277			Ligand-binding SRPBCC domain protein family	1	0.994	bi (<->)	573.40931.con.0007	2815	158	fig|573.40931.peg.2815			Ligand-binding SRPBCC domain protein family	1	0.994	bi (<->)	573.47033.con.0001	6083	158	fig|573.47033.peg.6083			Ligand-binding SRPBCC domain protein family	0.994	0.994	bi (<->)	573.47035.con.0001	4135	158	fig|573.47035.peg.4135			Ligand-binding SRPBCC domain protein family
NC_009648	381	197	fig|272620.9.peg.381	KPN_00377	thiJ	PLF_570_00001682	PGF_07489704	DJ-1/YajL/PfpI superfamily, includes chaperone protein YajL (former ThiJ), parkinsonism-associated protein DJ-1, peptidases PfpI, Hsp31	416776	417369	-	bi (<->)	573.44975.con.0006	2276	197	fig|573.44975.peg.2276			DJ-1/YajL/PfpI superfamily, includes chaperone protein YajL (former ThiJ), parkinsonism-associated protein DJ-1, peptidases PfpI, Hsp31	0.995	0.995	bi (<->)	573.40931.con.0007	2816	197	fig|573.40931.peg.2816			DJ-1/YajL/PfpI superfamily, includes chaperone protein YajL (former ThiJ), parkinsonism-associated protein DJ-1, peptidases PfpI, Hsp31	0.995	0.995	bi (<->)	573.47033.con.0001	6082	197	fig|573.47033.peg.6082			DJ-1/YajL/PfpI superfamily, includes chaperone protein YajL (former ThiJ), parkinsonism-associated protein DJ-1, peptidases PfpI, Hsp31	0.985	0.995	bi (<->)	573.47035.con.0001	4134	197	fig|573.47035.peg.4134			DJ-1/YajL/PfpI superfamily, includes chaperone protein YajL (former ThiJ), parkinsonism-associated protein DJ-1, peptidases PfpI, Hsp31
NC_009648	382	303	fig|272620.9.peg.382	KPN_00378	apbA	PLF_570_00001978	PGF_07730014	2-dehydropantoate 2-reductase (EC 1.1.1.169)	417332	418243	-	bi (<->)	573.44975.con.0006	2275	303	fig|573.44975.peg.2275			2-dehydropantoate 2-reductase (EC 1.1.1.169)	1	0.997	bi (<->)	573.40931.con.0007	2817	303	fig|573.40931.peg.2817			2-dehydropantoate 2-reductase (EC 1.1.1.169)	1	0.997	bi (<->)	573.47033.con.0001	6081	303	fig|573.47033.peg.6081			2-dehydropantoate 2-reductase (EC 1.1.1.169)	0.993	0.997	bi (<->)	573.47035.con.0001	4133	303	fig|573.47035.peg.4133			2-dehydropantoate 2-reductase (EC 1.1.1.169)
NC_009648	383	163	fig|272620.9.peg.383	KPN_00379	yajQ	PLF_570_00001703	PGF_03647550	UPF0234 protein Yitk	418435	418926	+	bi (<->)	573.44975.con.0006	2274	163	fig|573.44975.peg.2274			UPF0234 protein Yitk	0.994	0.994	bi (<->)	573.40931.con.0007	2818	163	fig|573.40931.peg.2818			UPF0234 protein Yitk	0.994	0.994	bi (<->)	573.47033.con.0001	6080	163	fig|573.47033.peg.6080			UPF0234 protein Yitk	0.994	0.994	bi (<->)	573.47035.con.0001	4132	163	fig|573.47035.peg.4132			UPF0234 protein Yitk
NC_009648	384	454	fig|272620.9.peg.384	KPN_00380	yajR	PLF_570_00001744	PGF_00014284	Inner membrane transport protein YajR	418970	420334	-	bi (<->)	573.44975.con.0006	2273	454	fig|573.44975.peg.2273			Inner membrane transport protein YajR	1	0.998	bi (<->)	573.40931.con.0007	2819	454	fig|573.40931.peg.2819			Inner membrane transport protein YajR	1	0.998	bi (<->)	573.47033.con.0001	6079	454	fig|573.47033.peg.6079			Inner membrane transport protein YajR	1	0.998	bi (<->)	573.47035.con.0001	4131	475	fig|573.47035.peg.4131			Inner membrane transport protein YajR
NC_009648	385	392	fig|272620.9.peg.385	KPN_00381		PLF_570_00001470	PGF_10397449	Oxidoreductase	420494	421672	-	bi (<->)	573.44975.con.0006	2272	392	fig|573.44975.peg.2272			Oxidoreductase	0.997	0.997	bi (<->)	573.40931.con.0007	2820	392	fig|573.40931.peg.2820			Oxidoreductase	1	0.997	uni (->)	573.47033.con.0001	4104	390	fig|573.47033.peg.4104			Oxidoreductase	0.769	0.995	bi (<->)	573.47035.con.0001	4130	392	fig|573.47035.peg.4130			Oxidoreductase
NC_009648	386	454	fig|272620.9.peg.386	KPN_00382		PLF_570_00001627	PGF_03029632	4-hydroxybenzoate transporter	422003	423367	-	bi (<->)	573.44975.con.0006	2271	454	fig|573.44975.peg.2271			4-hydroxybenzoate transporter	0.993	0.998	bi (<->)	573.40931.con.0007	2821	454	fig|573.40931.peg.2821			4-hydroxybenzoate transporter	1	0.998	bi (<->)	573.47033.con.0001	6076	512	fig|573.47033.peg.6076			4-hydroxybenzoate transporter	0.995	0.811	bi (<->)	573.47035.con.0001	4128	401	fig|573.47035.peg.4128			4-hydroxybenzoate transporter
NC_009648	387	272	fig|272620.9.peg.387	KPN_00383		PLF_570_00003390	PGF_00054837	Sugar phosphate isomerases/epimerases	423378	424196	-	bi (<->)	573.44975.con.0006	2270	272	fig|573.44975.peg.2270			Sugar phosphate isomerases/epimerases	1	0.996	bi (<->)	573.40931.con.0007	2822	272	fig|573.40931.peg.2822			Sugar phosphate isomerases/epimerases	0.993	0.996	bi (<->)	573.47033.con.0001	6075	251	fig|573.47033.peg.6075			Sugar phosphate isomerases/epimerases	0.996	0.996	bi (<->)	573.47035.con.0001	4126	251	fig|573.47035.peg.4126			Sugar phosphate isomerases/epimerases
NC_009648	388	559	fig|272620.9.peg.388	KPN_00384		PLF_570_00003726	PGF_06780963	Succinate dehydrogenase/fumarate reductase, flavoprotein subunit	424271	425950	-	bi (<->)	573.44975.con.0006	2269	565	fig|573.44975.peg.2269			Succinate dehydrogenase/fumarate reductase, flavoprotein subunit	0.989	0.984	bi (<->)	573.40931.con.0007	2823	565	fig|573.40931.peg.2823			Succinate dehydrogenase/fumarate reductase, flavoprotein subunit	0.986	0.984	bi (<->)	573.47033.con.0001	6074	562	fig|573.47033.peg.6074			Succinate dehydrogenase/fumarate reductase, flavoprotein subunit	0.986	0.991	bi (<->)	573.47035.con.0001	4124	281	fig|573.47035.peg.4124			Succinate dehydrogenase/fumarate reductase, flavoprotein subunit
NC_009648	389	106	fig|272620.9.peg.389	KPN_00385		PLF_570_00003089	PGF_08225224	hypothetical protein	425961	426281	-	bi (<->)	573.44975.con.0006	2268	106	fig|573.44975.peg.2268			hypothetical protein	1	0.991	bi (<->)	573.40931.con.0007	2824	106	fig|573.40931.peg.2824			hypothetical protein	1	0.991	bi (<->)	573.47033.con.0001	6073	60	fig|573.47033.peg.6073			hypothetical protein	0.983	0.983	bi (<->)	573.47035.con.0001	4122	106	fig|573.47035.peg.4122			hypothetical protein
NC_009648	390	558	fig|272620.9.peg.390	KPN_00386		PLF_570_00003886	PGF_06780963	Succinate dehydrogenase/fumarate reductase, flavoprotein subunit	426295	427971	-	bi (<->)	573.44975.con.0006	2267	558	fig|573.44975.peg.2267			Succinate dehydrogenase/fumarate reductase, flavoprotein subunit	0.989	0.998	bi (<->)	573.40931.con.0007	2825	558	fig|573.40931.peg.2825			Succinate dehydrogenase/fumarate reductase, flavoprotein subunit	0.989	0.998	bi (<->)	573.47033.con.0001	6071	558	fig|573.47033.peg.6071			Succinate dehydrogenase/fumarate reductase, flavoprotein subunit	0.991	0.998	bi (<->)	573.47035.con.0001	4121	558	fig|573.47035.peg.4121			Succinate dehydrogenase/fumarate reductase, flavoprotein subunit
NC_009648	391	273	fig|272620.9.peg.391	KPN_00387		PLF_570_00003173	PGF_08181546	Shikimate 5-dehydrogenase I alpha (EC 1.1.1.25)	427968	428789	-	bi (<->)	573.44975.con.0006	2266	273	fig|573.44975.peg.2266			Shikimate 5-dehydrogenase I alpha (EC 1.1.1.25)	0.993	0.996	bi (<->)	573.40931.con.0007	2826	273	fig|573.40931.peg.2826			Shikimate 5-dehydrogenase I alpha (EC 1.1.1.25)	0.993	0.996	bi (<->)	573.47033.con.0001	6070	273	fig|573.47033.peg.6070			Shikimate 5-dehydrogenase I alpha (EC 1.1.1.25)	0.985	0.996	bi (<->)	573.47035.con.0001	4120	273	fig|573.47035.peg.4120			Shikimate 5-dehydrogenase I alpha (EC 1.1.1.25)
NC_009648	392	252	fig|272620.9.peg.392	KPN_00388		PLF_570_00001907	PGF_08238312	Transcriptional regulator, IclR family	428942	429700	+	bi (<->)	573.44975.con.0006	2265	252	fig|573.44975.peg.2265			Transcriptional regulator, IclR family	1	0.996	bi (<->)	573.40931.con.0007	2827	252	fig|573.40931.peg.2827			Transcriptional regulator, IclR family	1	0.996	bi (<->)	573.47033.con.0001	6069	163	fig|573.47033.peg.6069			Transcriptional regulator, IclR family	0.98	0.914	bi (<->)	573.47035.con.0001	4118	182	fig|573.47035.peg.4118			Transcriptional regulator, IclR family
NC_009648	393	110	fig|272620.9.peg.393	KPN_00389		PLF_570_00003506	PGF_00293592	hypothetical protein	429740	430072	-	bi (<->)	573.44975.con.0006	2264	110	fig|573.44975.peg.2264			hypothetical protein	1	0.991	bi (<->)	573.40931.con.0007	2828	110	fig|573.40931.peg.2828			hypothetical protein	1	0.991	bi (<->)	573.47033.con.0001	6067	110	fig|573.47033.peg.6067			hypothetical protein	1	0.991	bi (<->)	573.47035.con.0001	4117	110	fig|573.47035.peg.4117			hypothetical protein
NC_009648	394	295	fig|272620.9.peg.394	KPN_00390	cyoE	PLF_570_00001401	PGF_07157721	Heme O synthase, protoheme IX farnesyltransferase, COX10-CtaB	430322	431209	-	bi (<->)	573.44975.con.0006	2263	295	fig|573.44975.peg.2263			Heme O synthase, protoheme IX farnesyltransferase, COX10-CtaB	1	0.997	bi (<->)	573.40931.con.0007	2829	295	fig|573.40931.peg.2829			Heme O synthase, protoheme IX farnesyltransferase, COX10-CtaB	1	0.997	bi (<->)	573.47033.con.0001	6066	295	fig|573.47033.peg.6066			Heme O synthase, protoheme IX farnesyltransferase, COX10-CtaB	1	0.997	bi (<->)	573.47035.con.0001	4116	295	fig|573.47035.peg.4116			Heme O synthase, protoheme IX farnesyltransferase, COX10-CtaB
NC_009648	395	109	fig|272620.9.peg.395	KPN_00391	cyoD	PLF_570_00001679	PGF_04012930	Cytochrome O ubiquinol oxidase subunit IV (EC 1.10.3.-)	431221	431550	-	bi (<->)	573.44975.con.0006	2262	109	fig|573.44975.peg.2262			Cytochrome O ubiquinol oxidase subunit IV (EC 1.10.3.-)	1	0.991	bi (<->)	573.40931.con.0007	2830	109	fig|573.40931.peg.2830			Cytochrome O ubiquinol oxidase subunit IV (EC 1.10.3.-)	1	0.991	bi (<->)	573.47033.con.0001	6065	109	fig|573.47033.peg.6065			Cytochrome O ubiquinol oxidase subunit IV (EC 1.10.3.-)	1	0.991	bi (<->)	573.47035.con.0001	4115	109	fig|573.47035.peg.4115			Cytochrome O ubiquinol oxidase subunit IV (EC 1.10.3.-)
NC_009648	396	181	fig|272620.9.peg.396	KPN_00392	cyoC	PLF_570_00001349	PGF_00420155	Cytochrome O ubiquinol oxidase subunit III (EC 1.10.3.-)	431550	432095	-	bi (<->)	573.44975.con.0006	2261	203	fig|573.44975.peg.2261			Cytochrome O ubiquinol oxidase subunit III (EC 1.10.3.-)	1	0.887	bi (<->)	573.40931.con.0007	2831	203	fig|573.40931.peg.2831			Cytochrome O ubiquinol oxidase subunit III (EC 1.10.3.-)	1	0.887	bi (<->)	573.47033.con.0001	6064	203	fig|573.47033.peg.6064			Cytochrome O ubiquinol oxidase subunit III (EC 1.10.3.-)	1	0.887	bi (<->)	573.47035.con.0001	4114	203	fig|573.47035.peg.4114			Cytochrome O ubiquinol oxidase subunit III (EC 1.10.3.-)
NC_009648	397	663	fig|272620.9.peg.397	KPN_00393	cyoB	PLF_570_00002317	PGF_08301315	Cytochrome O ubiquinol oxidase subunit I (EC 1.10.3.-)	432151	434142	-	bi (<->)	573.44975.con.0006	2260	663	fig|573.44975.peg.2260			Cytochrome O ubiquinol oxidase subunit I (EC 1.10.3.-)	1	0.998	bi (<->)	573.40931.con.0007	2832	663	fig|573.40931.peg.2832			Cytochrome O ubiquinol oxidase subunit I (EC 1.10.3.-)	1	0.998	bi (<->)	573.47033.con.0001	6063	554	fig|573.47033.peg.6063			Cytochrome O ubiquinol oxidase subunit I (EC 1.10.3.-)	1	0.998	bi (<->)	573.47035.con.0001	4113	326	fig|573.47035.peg.4113			Cytochrome O ubiquinol oxidase subunit I (EC 1.10.3.-)
NC_009648	398	272	fig|272620.9.peg.398	KPN_00394	cyoA	PLF_570_00002318	PGF_05122891	Cytochrome O ubiquinol oxidase subunit II (EC 1.10.3.-)	434162	434980	-	bi (<->)	573.44975.con.0006	2259	314	fig|573.44975.peg.2259			Cytochrome O ubiquinol oxidase subunit II (EC 1.10.3.-)	0.996	0.863	bi (<->)	573.40931.con.0007	2833	314	fig|573.40931.peg.2833			Cytochrome O ubiquinol oxidase subunit II (EC 1.10.3.-)	0.996	0.863	bi (<->)	573.47033.con.0001	6061	314	fig|573.47033.peg.6061			Cytochrome O ubiquinol oxidase subunit II (EC 1.10.3.-)	0.996	0.863	bi (<->)	573.47035.con.0001	4111	314	fig|573.47035.peg.4111			Cytochrome O ubiquinol oxidase subunit II (EC 1.10.3.-)
NC_009648	399	491	fig|272620.9.peg.399	KPN_00395	ampG	PLF_570_00001320	PGF_06747785	AmpG permease	435586	437061	-	bi (<->)	573.44975.con.0006	2258	491	fig|573.44975.peg.2258			AmpG permease	1	0.998	bi (<->)	573.40931.con.0007	2834	491	fig|573.40931.peg.2834			AmpG permease	0.994	0.998	bi (<->)	573.47033.con.0001	6059	345	fig|573.47033.peg.6059			AmpG permease	0.997	0.962	bi (<->)	573.47035.con.0001	4110	491	fig|573.47035.peg.4110			AmpG permease
NC_009648	400	192	fig|272620.9.peg.400	KPN_00396	yajG	PLF_570_00002092	PGF_00013082	Hypothetical lipoprotein YajG precursor	437105	437683	-	bi (<->)	573.44975.con.0006	2257	192	fig|573.44975.peg.2257			Hypothetical lipoprotein YajG precursor	1	0.995	bi (<->)	573.40931.con.0007	2835	192	fig|573.40931.peg.2835			Hypothetical lipoprotein YajG precursor	1	0.995	bi (<->)	573.47033.con.0001	6058	192	fig|573.47033.peg.6058			Hypothetical lipoprotein YajG precursor	1	0.995	bi (<->)	573.47035.con.0001	4108	112	fig|573.47035.peg.4108			Hypothetical lipoprotein YajG precursor
NC_009648	401	105	fig|272620.9.peg.401	KPN_00397	bolA	PLF_570_00001657	PGF_00649271	Cell division protein BolA	437986	438303	+	bi (<->)	573.44975.con.0006	2256	105	fig|573.44975.peg.2256			Cell division protein BolA	1	0.99	bi (<->)	573.40931.con.0007	2836	105	fig|573.40931.peg.2836			Cell division protein BolA	1	0.99	bi (<->)	573.47033.con.0001	6057	105	fig|573.47033.peg.6057			Cell division protein BolA	1	0.99	bi (<->)	573.47035.con.0001	4107	105	fig|573.47035.peg.4107			Cell division protein BolA
NC_009648	402	432	fig|272620.9.peg.402	KPN_00398	tig	PLF_570_00000679	PGF_02452671	Cell division trigger factor (EC 5.2.1.8)	438649	439947	+	bi (<->)	573.44975.con.0006	2255	432	fig|573.44975.peg.2255			Cell division trigger factor (EC 5.2.1.8)	1	0.998	bi (<->)	573.40931.con.0007	2837	432	fig|573.40931.peg.2837			Cell division trigger factor (EC 5.2.1.8)	1	0.998	bi (<->)	573.47033.con.0001	6054	322	fig|573.47033.peg.6054			Cell division trigger factor (EC 5.2.1.8)	0.997	0.997	bi (<->)	573.47035.con.0001	4104	382	fig|573.47035.peg.4104			Cell division trigger factor (EC 5.2.1.8)
NC_009648	403	194	fig|272620.9.peg.403	KPN_00399	clpP	PLF_570_00001632	PGF_00285620	ATP-dependent Clp protease proteolytic subunit ClpP (EC 3.4.21.92)	440295	440879	+	bi (<->)	573.44975.con.0006	2254	207	fig|573.44975.peg.2254			ATP-dependent Clp protease proteolytic subunit ClpP (EC 3.4.21.92)	1	0.932	bi (<->)	573.40931.con.0007	2838	207	fig|573.40931.peg.2838			ATP-dependent Clp protease proteolytic subunit ClpP (EC 3.4.21.92)	1	0.932	bi (<->)	573.47033.con.0001	6052	155	fig|573.47033.peg.6052			ATP-dependent Clp protease proteolytic subunit ClpP (EC 3.4.21.92)	1	0.994	bi (<->)	573.47035.con.0001	4102	155	fig|573.47035.peg.4102			ATP-dependent Clp protease proteolytic subunit ClpP (EC 3.4.21.92)
NC_009648	404	424	fig|272620.9.peg.404	KPN_00400	clpX	PLF_570_00001307	PGF_00016338	ATP-dependent Clp protease ATP-binding subunit ClpX	441130	442404	+	bi (<->)	573.44975.con.0006	2253	424	fig|573.44975.peg.2253			ATP-dependent Clp protease ATP-binding subunit ClpX	1	0.998	bi (<->)	573.40931.con.0007	2839	424	fig|573.40931.peg.2839			ATP-dependent Clp protease ATP-binding subunit ClpX	1	0.998	bi (<->)	573.47033.con.0001	6051	341	fig|573.47033.peg.6051			ATP-dependent Clp protease ATP-binding subunit ClpX	1	0.83	bi (<->)	573.47035.con.0001	4101	341	fig|573.47035.peg.4101			ATP-dependent Clp protease ATP-binding subunit ClpX
NC_009648	405	50	fig|272620.9.peg.405			PLF_570_00004666	PGF_00361471	hypothetical protein	442573	442725	-																															bi (<->)	573.47035.con.0001	4099	48	fig|573.47035.peg.4099			hypothetical protein
NC_009648	406	741	fig|272620.9.peg.406	KPN_00401	lon	PLF_570_00000236	PGF_04438983	ATP-dependent protease La (EC 3.4.21.53) Type I	442717	444942	+	bi (<->)	573.44975.con.0006	2252	784	fig|573.44975.peg.2252			ATP-dependent protease La (EC 3.4.21.53) Type I	1	0.944	bi (<->)	573.40931.con.0007	2840	784	fig|573.40931.peg.2840			ATP-dependent protease La (EC 3.4.21.53) Type I	1	0.944	bi (<->)	573.47033.con.0001	6049	802	fig|573.47033.peg.6049			ATP-dependent protease La (EC 3.4.21.53) Type I	0.999	0.923	bi (<->)	573.47035.con.0001	4097	505	fig|573.47035.peg.4097			ATP-dependent protease La (EC 3.4.21.53) Type I
NC_009648	407	90	fig|272620.9.peg.407	KPN_00402	hupB	PLF_570_00002040	PGF_04636538	DNA-binding protein HU-beta	445152	445424	+	bi (<->)	573.44975.con.0006	2251	90	fig|573.44975.peg.2251			DNA-binding protein HU-beta	1	0.989	bi (<->)	573.40931.con.0007	2841	90	fig|573.40931.peg.2841			DNA-binding protein HU-beta	1	0.989	bi (<->)	573.47033.con.0001	6048	90	fig|573.47033.peg.6048			DNA-binding protein HU-beta	1	0.989	bi (<->)	573.47035.con.0001	4096	90	fig|573.47035.peg.4096			DNA-binding protein HU-beta
NC_009648	408	624	fig|272620.9.peg.408	KPN_00403	ppiD	PLF_570_00002145	PGF_08442788	Peptidyl-prolyl cis-trans isomerase PpiD (EC 5.2.1.8)	445639	447513	+	bi (<->)	573.44975.con.0006	2250	624	fig|573.44975.peg.2250			Peptidyl-prolyl cis-trans isomerase PpiD (EC 5.2.1.8)	0.997	0.998	bi (<->)	573.40931.con.0007	2842	622	fig|573.40931.peg.2842			Peptidyl-prolyl cis-trans isomerase PpiD (EC 5.2.1.8)	0.997	0.998	bi (<->)	573.47033.con.0001	6047	614	fig|573.47033.peg.6047			Peptidyl-prolyl cis-trans isomerase PpiD (EC 5.2.1.8)	1	0.933	bi (<->)	573.47035.con.0001	4091	232	fig|573.47035.peg.4091			Peptidyl-prolyl cis-trans isomerase PpiD (EC 5.2.1.8)
NC_009648	409	122	fig|272620.9.peg.409	KPN_00404	ybaV	PLF_570_00001006	PGF_10513482	hypothetical protein	447662	448030	+	bi (<->)	573.44975.con.0006	2249	122	fig|573.44975.peg.2249			hypothetical protein	0.992	0.992	bi (<->)	573.40931.con.0007	2843	122	fig|573.40931.peg.2843			hypothetical protein	0.992	0.992	bi (<->)	573.47033.con.0001	6046	89	fig|573.47033.peg.6046			hypothetical protein	0.989	0.989	bi (<->)	573.47035.con.0001	4090	101	fig|573.47035.peg.4090			hypothetical protein
NC_009648	410	133	fig|272620.9.peg.410	KPN_00405	ybaW	PLF_570_00001985	PGF_00424228	4-hydroxybenzoyl-CoA thioesterase family active site	448142	448543	+	bi (<->)	573.44975.con.0006	2248	133	fig|573.44975.peg.2248			4-hydroxybenzoyl-CoA thioesterase family active site	1	0.992	bi (<->)	573.40931.con.0007	2844	133	fig|573.40931.peg.2844			4-hydroxybenzoyl-CoA thioesterase family active site	1	0.992	bi (<->)	573.47033.con.0001	6045	133	fig|573.47033.peg.6045			4-hydroxybenzoyl-CoA thioesterase family active site	0.992	0.992	bi (<->)	573.47035.con.0001	4089	133	fig|573.47035.peg.4089			4-hydroxybenzoyl-CoA thioesterase family active site
NC_009648	411	233	fig|272620.9.peg.411	KPN_00406	ybaX	PLF_570_00001992	PGF_00625415	7-cyano-7-deazaguanine synthase (EC 6.3.4.20)	448655	449356	-	bi (<->)	573.44975.con.0006	2247	233	fig|573.44975.peg.2247			7-cyano-7-deazaguanine synthase (EC 6.3.4.20)	1	0.996	bi (<->)	573.40931.con.0007	2845	233	fig|573.40931.peg.2845			7-cyano-7-deazaguanine synthase (EC 6.3.4.20)	1	0.996	bi (<->)	573.47033.con.0001	6044	233	fig|573.47033.peg.6044			7-cyano-7-deazaguanine synthase (EC 6.3.4.20)	1	0.996	bi (<->)	573.47035.con.0001	4088	233	fig|573.47035.peg.4088			7-cyano-7-deazaguanine synthase (EC 6.3.4.20)
NC_009648	412	554	fig|272620.9.peg.412	KPN_00407	ybaE	PLF_570_00001263	PGF_00065847	Uncharacterized substrate-biding protein YbaE	449423	451087	-	bi (<->)	573.44975.con.0006	2246	566	fig|573.44975.peg.2246			Uncharacterized substrate-biding protein YbaE	0.995	0.977	bi (<->)	573.40931.con.0007	2846	566	fig|573.40931.peg.2846			Uncharacterized substrate-biding protein YbaE	0.995	0.977	bi (<->)	573.47033.con.0001	6043	566	fig|573.47033.peg.6043			Uncharacterized substrate-biding protein YbaE	0.996	0.977	bi (<->)	573.47035.con.0001	4087	566	fig|573.47035.peg.4087			Uncharacterized substrate-biding protein YbaE
NC_009648	413	272	fig|272620.9.peg.413	KPN_00408	cof	PLF_570_00001400	PGF_00010634	HMP-PP hydrolase (pyridoxal phosphatase) Cof, detected in genetic screen for thiamin metabolic genes	451251	452069	+	bi (<->)	573.44975.con.0006	2245	272	fig|573.44975.peg.2245			HMP-PP hydrolase (pyridoxal phosphatase) Cof, detected in genetic screen for thiamin metabolic genes	0.996	0.996	bi (<->)	573.40931.con.0007	2847	272	fig|573.40931.peg.2847			HMP-PP hydrolase (pyridoxal phosphatase) Cof, detected in genetic screen for thiamin metabolic genes	0.996	0.996	bi (<->)	573.47033.con.0001	6042	272	fig|573.47033.peg.6042			HMP-PP hydrolase (pyridoxal phosphatase) Cof, detected in genetic screen for thiamin metabolic genes	0.996	0.996	bi (<->)	573.47035.con.0001	4086	272	fig|573.47035.peg.4086			HMP-PP hydrolase (pyridoxal phosphatase) Cof, detected in genetic screen for thiamin metabolic genes
NC_009648	414	350	fig|272620.9.peg.414	KPN_00409		PLF_570_00001508	PGF_00993283	Pyridoxal-5'-phosphate-dependent enzyme beta superfamily (fold type II)	452114	453166	-	bi (<->)	573.44975.con.0006	2244	350	fig|573.44975.peg.2244			Pyridoxal-5'-phosphate-dependent enzyme beta superfamily (fold type II)	0.991	0.997	bi (<->)	573.40931.con.0007	2848	350	fig|573.40931.peg.2848			Pyridoxal-5'-phosphate-dependent enzyme beta superfamily (fold type II)	0.997	0.997	bi (<->)	573.47033.con.0001	6041	350	fig|573.47033.peg.6041			Pyridoxal-5'-phosphate-dependent enzyme beta superfamily (fold type II)	0.997	0.997	bi (<->)	573.47035.con.0001	4085	350	fig|573.47035.peg.4085			Pyridoxal-5'-phosphate-dependent enzyme beta superfamily (fold type II)
NC_009648	415	152	fig|272620.9.peg.415	KPN_00410	ybaO	PLF_570_00001833	PGF_00039367	DNA-binding transcriptional activator DecR, AsnC family	453282	453740	+	bi (<->)	573.44975.con.0006	2243	152	fig|573.44975.peg.2243			DNA-binding transcriptional activator DecR, AsnC family	1	0.993	bi (<->)	573.40931.con.0007	2849	152	fig|573.40931.peg.2849			DNA-binding transcriptional activator DecR, AsnC family	1	0.993	bi (<->)	573.47033.con.0001	6040	152	fig|573.47033.peg.6040			DNA-binding transcriptional activator DecR, AsnC family	1	0.993	bi (<->)	573.47035.con.0001	4084	152	fig|573.47035.peg.4084			DNA-binding transcriptional activator DecR, AsnC family
NC_009648	416	590	fig|272620.9.peg.416	KPN_00411	mdlA	PLF_570_00001033	PGF_02868070	Efflux ABC transporter, permease/ATP-binding protein MdlA	453784	455556	+	bi (<->)	573.44975.con.0006	2242	590	fig|573.44975.peg.2242			Efflux ABC transporter, permease/ATP-binding protein MdlA	0.997	0.998	bi (<->)	573.40931.con.0007	2850	590	fig|573.40931.peg.2850			Efflux ABC transporter, permease/ATP-binding protein MdlA	0.998	0.998	bi (<->)	573.47033.con.0001	6039	590	fig|573.47033.peg.6039			Efflux ABC transporter, permease/ATP-binding protein MdlA	0.998	0.998	bi (<->)	573.47035.con.0001	4083	590	fig|573.47035.peg.4083			Efflux ABC transporter, permease/ATP-binding protein MdlA
NC_009648	417	592	fig|272620.9.peg.417	KPN_00412	mdlB	PLF_570_00003896	PGF_01603398	Efflux ABC transporter, permease/ATP-binding protein MdlB	455549	457327	+	bi (<->)	573.44975.con.0006	2241	592	fig|573.44975.peg.2241			Efflux ABC transporter, permease/ATP-binding protein MdlB	0.998	0.998	bi (<->)	573.40931.con.0007	2851	592	fig|573.40931.peg.2851			Efflux ABC transporter, permease/ATP-binding protein MdlB	0.997	0.998	bi (<->)	573.47033.con.0001	6038	592	fig|573.47033.peg.6038			Efflux ABC transporter, permease/ATP-binding protein MdlB	0.997	0.998	bi (<->)	573.47035.con.0001	4081	364	fig|573.47035.peg.4081			Efflux ABC transporter, permease/ATP-binding protein MdlB
NC_009648	418	39	fig|272620.9.peg.418			PLF_570_00009189	PGF_03989034	hypothetical protein	457327	457446	+
NC_009648	419	112	fig|272620.9.peg.419	KPN_00413	glnK	PLF_570_00002387	PGF_01681855	Nitrogen regulatory protein P-II, GlnK	457571	457909	+	bi (<->)	573.44975.con.0006	2240	112	fig|573.44975.peg.2240			Nitrogen regulatory protein P-II, GlnK	1	0.991	bi (<->)	573.40931.con.0007	2852	112	fig|573.40931.peg.2852			Nitrogen regulatory protein P-II, GlnK	1	0.991	bi (<->)	573.47033.con.0001	6037	112	fig|573.47033.peg.6037			Nitrogen regulatory protein P-II, GlnK	1	0.991	bi (<->)	573.47035.con.0001	4080	112	fig|573.47035.peg.4080			Nitrogen regulatory protein P-II, GlnK
NC_009648	420	428	fig|272620.9.peg.420	KPN_00414	amtB	PLF_570_00000532	PGF_06614457	Ammonium transporter	457943	459229	+	bi (<->)	573.44975.con.0006	2239	428	fig|573.44975.peg.2239			Ammonium transporter	1	0.998	bi (<->)	573.40931.con.0007	2853	428	fig|573.40931.peg.2853			Ammonium transporter	1	0.998	bi (<->)	573.47033.con.0001	6036	428	fig|573.47033.peg.6036			Ammonium transporter	1	0.998	bi (<->)	573.47035.con.0001	4079	428	fig|573.47035.peg.4079			Ammonium transporter
NC_009648	421	287	fig|272620.9.peg.421	KPN_00415	tesB	PLF_570_00002004	PGF_00922738	Acyl-CoA thioesterase II (EC 3.1.2.-)	459283	460146	-	bi (<->)	573.44975.con.0006	2238	287	fig|573.44975.peg.2238			Acyl-CoA thioesterase II (EC 3.1.2.-)	1	0.997	bi (<->)	573.40931.con.0007	2854	287	fig|573.40931.peg.2854			Acyl-CoA thioesterase II (EC 3.1.2.-)	1	0.997	bi (<->)	573.47033.con.0001	6035	172	fig|573.47033.peg.6035			Acyl-CoA thioesterase II (EC 3.1.2.-)	1	0.942	bi (<->)	573.47035.con.0001	4078	140	fig|573.47035.peg.4078			Acyl-CoA thioesterase II (EC 3.1.2.-)
NC_009648	422	163	fig|272620.9.peg.422	KPN_00416	ybaY	PLF_570_00002081	PGF_02961874	Glycoprotein-polysaccharide metabolism	460363	460854	+	bi (<->)	573.44975.con.0006	2237	163	fig|573.44975.peg.2237			Glycoprotein-polysaccharide metabolism	1	0.994	bi (<->)	573.40931.con.0007	2855	163	fig|573.40931.peg.2855			Glycoprotein-polysaccharide metabolism	1	0.994	bi (<->)	573.47033.con.0001	6033	163	fig|573.47033.peg.6033			Glycoprotein-polysaccharide metabolism	1	0.994	bi (<->)	573.47035.con.0001	4076	163	fig|573.47035.peg.4076			Glycoprotein-polysaccharide metabolism
NC_009648	423	103	fig|272620.9.peg.423	KPN_00417	ybaZ	PLF_570_00002541	PGF_07090748	DNA base-flipping protein	460892	461203	-	bi (<->)	573.44975.con.0006	2236	103	fig|573.44975.peg.2236			DNA base-flipping protein	1	0.99	bi (<->)	573.40931.con.0007	2856	103	fig|573.40931.peg.2856			DNA base-flipping protein	1	0.99	bi (<->)	573.47033.con.0001	6032	103	fig|573.47033.peg.6032			DNA base-flipping protein	0.99	0.99	bi (<->)	573.47035.con.0001	4075	82	fig|573.47035.peg.4075			DNA base-flipping protein
NC_009648	424	135	fig|272620.9.peg.424	KPN_00418		PLF_570_00003773	PGF_00406656	putative dTDP-glucose pyrophosphorylase	461271	461678	-	bi (<->)	573.44975.con.0006	2235	135	fig|573.44975.peg.2235			putative dTDP-glucose pyrophosphorylase	1	0.993	bi (<->)	573.40931.con.0007	2857	135	fig|573.40931.peg.2857			putative dTDP-glucose pyrophosphorylase	1	0.993	bi (<->)	573.47033.con.0001	6031	135	fig|573.47033.peg.6031			putative dTDP-glucose pyrophosphorylase	1	0.993	bi (<->)	573.47035.con.0001	4074	135	fig|573.47035.peg.4074			putative dTDP-glucose pyrophosphorylase
NC_009648	425	85	fig|272620.9.peg.425	KPN_00419		PLF_570_00002976	PGF_08225224	hypothetical protein	462325	462582	+	bi (<->)	573.44975.con.0006	2234	85	fig|573.44975.peg.2234			hypothetical protein	1	0.988	bi (<->)	573.40931.con.0007	2858	85	fig|573.40931.peg.2858			hypothetical protein	1	0.988	bi (<->)	573.47033.con.0001	6030	85	fig|573.47033.peg.6030			hypothetical protein	1	0.988	bi (<->)	573.47035.con.0001	4073	85	fig|573.47035.peg.4073			hypothetical protein
NC_009648	426	55	fig|272620.9.peg.426	KPN_00420		PLF_570_00002977	PGF_01003210	hypothetical protein	462627	462794	+	bi (<->)	573.44975.con.0006	2233	71	fig|573.44975.peg.2233			hypothetical protein	1	0.761	bi (<->)	573.40931.con.0007	2859	71	fig|573.40931.peg.2859			hypothetical protein	1	0.761	bi (<->)	573.47033.con.0001	6029	54	fig|573.47033.peg.6029			hypothetical protein	1	0.667	bi (<->)	573.47035.con.0001	4072	71	fig|573.47035.peg.4072			hypothetical protein
NC_009648	427	475	fig|272620.9.peg.427	KPN_00421		PLF_570_00003364	PGF_09985786	Transcriptional regulator, GntR family domain / Aspartate aminotransferase (EC 2.6.1.1)	462929	464356	-	bi (<->)	573.44975.con.0006	2232	475	fig|573.44975.peg.2232			Transcriptional regulator, GntR family domain / Aspartate aminotransferase (EC 2.6.1.1)	0.996	0.998	bi (<->)	573.40931.con.0007	2860	475	fig|573.40931.peg.2860			Transcriptional regulator, GntR family domain / Aspartate aminotransferase (EC 2.6.1.1)	0.996	0.998	bi (<->)	573.47033.con.0001	6027	378	fig|573.47033.peg.6027			Transcriptional regulator, GntR family domain / Aspartate aminotransferase (EC 2.6.1.1)	0.997	0.831	bi (<->)	573.47035.con.0001	4070	378	fig|573.47035.peg.4070			Transcriptional regulator, GntR family domain / Aspartate aminotransferase (EC 2.6.1.1)
NC_009648	428	204	fig|272620.9.peg.428	KPN_00422		PLF_570_00005873	PGF_02409343	Integral membrane protein	464445	465059	+	bi (<->)	573.44975.con.0006	2231	204	fig|573.44975.peg.2231			Integral membrane protein	0.985	0.995	bi (<->)	573.40931.con.0007	2861	204	fig|573.40931.peg.2861			Integral membrane protein	0.985	0.995	bi (<->)	573.47033.con.0001	6026	178	fig|573.47033.peg.6026			Integral membrane protein	0.981	0.904	bi (<->)	573.47035.con.0001	4069	178	fig|573.47035.peg.4069			Integral membrane protein
NC_009648	429	287	fig|272620.9.peg.429	KPN_00423		PLF_570_00015444	PGF_00025558	Nickel/cobalt efflux transporter RcnA	465104	465967	-	bi (<->)	573.44975.con.0006	2230	293	fig|573.44975.peg.2230			Nickel/cobalt efflux transporter RcnA	0.942	0.997	bi (<->)	573.40931.con.0007	2862	299	fig|573.40931.peg.2862			Nickel/cobalt efflux transporter RcnA	0.913	0.997	bi (<->)	573.47033.con.0001	6024	232	fig|573.47033.peg.6024			Nickel/cobalt efflux transporter RcnA	0.872	0.94	bi (<->)	573.47035.con.0001	4067	220	fig|573.47035.peg.4067			Nickel/cobalt efflux transporter RcnA
NC_009648	430	81	fig|272620.9.peg.430	KPN_00424		PLF_570_00002966	PGF_00060258	Transcriptional repressor RcnR	466159	466404	+	bi (<->)	573.44975.con.0006	2229	90	fig|573.44975.peg.2229			Transcriptional repressor RcnR	1	0.889	bi (<->)	573.40931.con.0007	2863	90	fig|573.40931.peg.2863			Transcriptional repressor RcnR	1	0.889	bi (<->)	573.47033.con.0001	6023	114	fig|573.47033.peg.6023			Transcriptional repressor RcnR	1	0.702	bi (<->)	573.47035.con.0001	4066	81	fig|573.47035.peg.4066			Transcriptional repressor RcnR
NC_009648	431	513	fig|272620.9.peg.431	KPN_00425	ylaB	PLF_570_00000120	PGF_00040462	c-di-GMP phosphodiesterase (EC 3.1.4.52) => PdeB	466439	467980	-	bi (<->)	573.44975.con.0006	2228	519	fig|573.44975.peg.2228			c-di-GMP phosphodiesterase (EC 3.1.4.52) => PdeB	0.99	0.987	bi (<->)	573.40931.con.0007	2864	519	fig|573.40931.peg.2864			c-di-GMP phosphodiesterase (EC 3.1.4.52) => PdeB	0.994	0.987	bi (<->)	573.47033.con.0001	6022	164	fig|573.47033.peg.6022			c-di-GMP phosphodiesterase (EC 3.1.4.52) => PdeB	0.994	0.994	bi (<->)	573.47035.con.0001	4065	381	fig|573.47035.peg.4065			c-di-GMP phosphodiesterase (EC 3.1.4.52) => PdeB
NC_009648	432	37	fig|272620.9.peg.432			PLF_570_00005688	PGF_01958526	hypothetical protein	468036	468149	+											bi (<->)	573.40931.con.0007	2865	37	fig|573.40931.peg.2865			hypothetical protein	1	0.973	bi (<->)	573.47033.con.0001	6019	41	fig|573.47033.peg.6019			hypothetical protein	0.957	0.537	bi (<->)	573.47035.con.0001	4063	37	fig|573.47035.peg.4063			hypothetical protein
NC_009648	433	353	fig|272620.9.peg.433	KPN_00426		PLF_570_00002112	PGF_10382119	Maltose/maltodextrin transport ATP-binding protein MalK (EC 3.6.3.19)	468232	469293	-	bi (<->)	573.44975.con.0006	2227	369	fig|573.44975.peg.2227			Maltose/maltodextrin transport ATP-binding protein MalK (EC 3.6.3.19)	0.992	0.954	bi (<->)	573.40931.con.0007	2866	369	fig|573.40931.peg.2866			Maltose/maltodextrin transport ATP-binding protein MalK (EC 3.6.3.19)	0.992	0.954	bi (<->)	573.47033.con.0001	6017	253	fig|573.47033.peg.6017			Maltose/maltodextrin transport ATP-binding protein MalK (EC 3.6.3.19)	0.996	0.885	bi (<->)	573.47035.con.0001	4062	340	fig|573.47035.peg.4062			Maltose/maltodextrin transport ATP-binding protein MalK (EC 3.6.3.19)
NC_009648	434	410	fig|272620.9.peg.434	KPN_00427		PLF_570_00002370	PGF_01932859	Maltodextrin ABC transporter, substrate-binding protein MdxE	469698	470930	+	bi (<->)	573.44975.con.0006	2225	410	fig|573.44975.peg.2225			Maltodextrin ABC transporter, substrate-binding protein MdxE	1	0.998	bi (<->)	573.40931.con.0007	2868	410	fig|573.40931.peg.2868			Maltodextrin ABC transporter, substrate-binding protein MdxE	1	0.998	bi (<->)	573.47033.con.0001	6014	205	fig|573.47033.peg.6014			Maltodextrin ABC transporter, substrate-binding protein MdxE	0.99	0.995	bi (<->)	573.47035.con.0001	4058	173	fig|573.47035.peg.4058			Maltodextrin ABC transporter, substrate-binding protein MdxE
NC_009648	435	435	fig|272620.9.peg.435	KPN_00428		PLF_570_00000475	PGF_00794375	Maltodextrin ABC transporter, permease protein MdxF	470993	472300	+	bi (<->)	573.44975.con.0006	2224	435	fig|573.44975.peg.2224			Maltodextrin ABC transporter, permease protein MdxF	1	0.998	bi (<->)	573.40931.con.0007	2869	435	fig|573.40931.peg.2869			Maltodextrin ABC transporter, permease protein MdxF	1	0.998	bi (<->)	573.47033.con.0001	6012	372	fig|573.47033.peg.6012			Maltodextrin ABC transporter, permease protein MdxF	0.997	0.997	bi (<->)	573.47035.con.0001	4054	256	fig|573.47035.peg.4054			Maltodextrin ABC transporter, permease protein MdxF
NC_009648	436	283	fig|272620.9.peg.436	KPN_00429		PLF_570_00001780	PGF_10466077	Maltodextrin ABC transporter, permease protein MdxG	472311	473162	+	bi (<->)	573.44975.con.0006	2223	283	fig|573.44975.peg.2223			Maltodextrin ABC transporter, permease protein MdxG	1	0.996	bi (<->)	573.40931.con.0007	2870	283	fig|573.40931.peg.2870			Maltodextrin ABC transporter, permease protein MdxG	1	0.996	bi (<->)	573.47033.con.0001	6011	283	fig|573.47033.peg.6011			Maltodextrin ABC transporter, permease protein MdxG	1	0.996	bi (<->)	573.47035.con.0001	4053	283	fig|573.47035.peg.4053			Maltodextrin ABC transporter, permease protein MdxG
NC_009648	437	366	fig|272620.9.peg.437	KPN_00430		PLF_570_00002628	PGF_00040881	Putative galactosidase	473269	474369	+	bi (<->)	573.44975.con.0006	2222	400	fig|573.44975.peg.2222			Putative galactosidase	1	0.912	bi (<->)	573.40931.con.0007	2871	400	fig|573.40931.peg.2871			Putative galactosidase	0.992	0.912	bi (<->)	573.47033.con.0001	6010	400	fig|573.47033.peg.6010			Putative galactosidase	0.992	0.912	bi (<->)	573.47035.con.0001	4051	283	fig|573.47035.peg.4051			Putative galactosidase
NC_009648	438	685	fig|272620.9.peg.438	KPN_00431		PLF_570_00000316	PGF_04836613	beta-galactosidase (EC 3.2.1.23)	474401	476458	+	bi (<->)	573.44975.con.0006	2221	685	fig|573.44975.peg.2221			beta-galactosidase (EC 3.2.1.23)	0.997	0.999	bi (<->)	573.40931.con.0007	2872	685	fig|573.40931.peg.2872			beta-galactosidase (EC 3.2.1.23)	0.996	0.999	bi (<->)	573.47033.con.0001	6009	685	fig|573.47033.peg.6009			beta-galactosidase (EC 3.2.1.23)	0.994	0.999	bi (<->)	573.47035.con.0001	4050	685	fig|573.47035.peg.4050			beta-galactosidase (EC 3.2.1.23)
NC_009648	439	104	fig|272620.9.peg.439	KPN_00432		PLF_570_00002744	PGF_03931574	Phosphotransferase system EIIB, cysteine phosphorylation domain	476523	476837	+	bi (<->)	573.44975.con.0006	2220	104	fig|573.44975.peg.2220			Phosphotransferase system EIIB, cysteine phosphorylation domain	1	0.99	bi (<->)	573.40931.con.0007	2873	104	fig|573.40931.peg.2873			Phosphotransferase system EIIB, cysteine phosphorylation domain	1	0.99	bi (<->)	573.47033.con.0001	6008	104	fig|573.47033.peg.6008			Phosphotransferase system EIIB, cysteine phosphorylation domain	1	0.99	bi (<->)	573.47035.con.0001	4049	104	fig|573.47035.peg.4049			Phosphotransferase system EIIB, cysteine phosphorylation domain
NC_009648	440	387	fig|272620.9.peg.440	KPN_00433		PLF_570_00000583	PGF_12853639	Outer membrane porin KPN_00433	476974	478137	-	bi (<->)	573.44975.con.0006	2219	423	fig|573.44975.peg.2219			Outer membrane porin KPN_00433	1	0.913	bi (<->)	573.40931.con.0007	2874	423	fig|573.40931.peg.2874			Outer membrane porin KPN_00433	1	0.913	bi (<->)	573.47033.con.0001	6007	423	fig|573.47033.peg.6007			Outer membrane porin KPN_00433	1	0.913	bi (<->)	573.47035.con.0001	4048	423	fig|573.47035.peg.4048			Outer membrane porin KPN_00433
NC_009648	441	356	fig|272620.9.peg.441	KPN_00434	lacI	PLF_570_00002651	PGF_00060284	Transcriptional repressor of the lac operon	478516	479586	+	bi (<->)	573.44975.con.0006	2218	356	fig|573.44975.peg.2218			Transcriptional repressor of the lac operon	1	0.997	bi (<->)	573.40931.con.0007	2875	356	fig|573.40931.peg.2875			Transcriptional repressor of the lac operon	0.997	0.997	bi (<->)	573.47033.con.0001	6005	356	fig|573.47033.peg.6005			Transcriptional repressor of the lac operon	1	0.997	bi (<->)	573.47035.con.0001	4047	239	fig|573.47035.peg.4047			Transcriptional repressor of the lac operon
NC_009648	442	87	fig|272620.9.peg.442	KPN_00435	rpmE2	PLF_570_00002365	PGF_01614738	LSU ribosomal protein L31p @ LSU ribosomal protein L31p, zinc-independent	479702	479965	+	bi (<->)	573.44975.con.0018	3909	87	fig|573.44975.peg.3909			LSU ribosomal protein L31p @ LSU ribosomal protein L31p, zinc-independent	1	0.989	bi (<->)	573.40931.con.0007	2876	87	fig|573.40931.peg.2876			LSU ribosomal protein L31p @ LSU ribosomal protein L31p, zinc-independent	1	0.989	bi (<->)	573.47033.con.0001	6004	87	fig|573.47033.peg.6004			LSU ribosomal protein L31p @ LSU ribosomal protein L31p, zinc-independent	1	0.989	bi (<->)	573.47035.con.0001	4045	87	fig|573.47035.peg.4045			LSU ribosomal protein L31p @ LSU ribosomal protein L31p, zinc-independent
NC_009648	443	46	fig|272620.9.peg.443	KPN_00436	rpmJ	PLF_570_00002828	PGF_00016425	LSU ribosomal protein L36p @ LSU ribosomal protein L36p, zinc-independent	479965	480105	+	bi (<->)	573.44975.con.0018	3910	46	fig|573.44975.peg.3910			LSU ribosomal protein L36p @ LSU ribosomal protein L36p, zinc-independent	1	0.978	bi (<->)	573.40931.con.0007	2877	46	fig|573.40931.peg.2877			LSU ribosomal protein L36p @ LSU ribosomal protein L36p, zinc-independent	1	0.978	bi (<->)	573.47033.con.0001	6003	46	fig|573.47033.peg.6003			LSU ribosomal protein L36p @ LSU ribosomal protein L36p, zinc-independent	1	0.978
NC_009648	444	232	fig|272620.9.peg.444	KPN_00437		PLF_570_00003226	PGF_03322305	GNAT family acetyltransferase PA5433	480102	480800	-	bi (<->)	573.44975.con.0018	3911	232	fig|573.44975.peg.3911			GNAT family acetyltransferase PA5433	0.996	0.996	bi (<->)	573.40931.con.0007	2878	232	fig|573.40931.peg.2878			GNAT family acetyltransferase PA5433	1	0.996	bi (<->)	573.47033.con.0001	6002	232	fig|573.47033.peg.6002			GNAT family acetyltransferase PA5433	1	0.996	bi (<->)	573.47035.con.0001	4044	232	fig|573.47035.peg.4044			GNAT family acetyltransferase PA5433
NC_009648	445	483	fig|272620.9.peg.445	KPN_00438		PLF_570_00002464	PGF_09985786	Transcriptional regulator, GntR family domain / Aspartate aminotransferase (EC 2.6.1.1)	480901	482352	+	bi (<->)	573.44975.con.0018	3912	483	fig|573.44975.peg.3912			Transcriptional regulator, GntR family domain / Aspartate aminotransferase (EC 2.6.1.1)	0.998	0.998	bi (<->)	573.40931.con.0007	2879	483	fig|573.40931.peg.2879			Transcriptional regulator, GntR family domain / Aspartate aminotransferase (EC 2.6.1.1)	0.998	0.998	bi (<->)	573.47033.con.0001	6001	268	fig|573.47033.peg.6001			Transcriptional regulator, GntR family domain / Aspartate aminotransferase (EC 2.6.1.1)	0.978	0.84	bi (<->)	573.47035.con.0001	4043	238	fig|573.47035.peg.4043			Transcriptional regulator, GntR family domain / Aspartate aminotransferase (EC 2.6.1.1)
NC_009648	446	156	fig|272620.9.peg.446	KPN_00439	ylaC	PLF_570_00002351	PGF_00014190	Inner membrane protein YlaC	482327	482797	-	bi (<->)	573.44975.con.0018	3913	156	fig|573.44975.peg.3913			Inner membrane protein YlaC	1	0.994	bi (<->)	573.40931.con.0007	2880	156	fig|573.40931.peg.2880			Inner membrane protein YlaC	1	0.994	bi (<->)	573.47033.con.0001	5998	159	fig|573.47033.peg.5998			Inner membrane protein YlaC	0.943	0.874	bi (<->)	573.47035.con.0001	4040	159	fig|573.47035.peg.4040			Inner membrane protein YlaC
NC_009648	447	188	fig|272620.9.peg.447	KPN_00440	maa	PLF_570_00002111	PGF_05562436	Maltose O-acetyltransferase (EC 2.3.1.79)	482930	483496	-	bi (<->)	573.44975.con.0018	3914	188	fig|573.44975.peg.3914			Maltose O-acetyltransferase (EC 2.3.1.79)	1	0.995	bi (<->)	573.40931.con.0007	2881	188	fig|573.40931.peg.2881			Maltose O-acetyltransferase (EC 2.3.1.79)	1	0.995	bi (<->)	573.47033.con.0001	5997	188	fig|573.47033.peg.5997			Maltose O-acetyltransferase (EC 2.3.1.79)	0.995	0.995	bi (<->)	573.47035.con.0001	4039	188	fig|573.47035.peg.4039			Maltose O-acetyltransferase (EC 2.3.1.79)
NC_009648	448	72	fig|272620.9.peg.448	KPN_00441	hha	PLF_570_00000216	PGF_00010851	Haemolysin expression modulating protein	483655	483873	-	bi (<->)	573.44975.con.0018	3915	72	fig|573.44975.peg.3915			Haemolysin expression modulating protein	1	0.986	bi (<->)	573.40931.con.0007	2882	72	fig|573.40931.peg.2882			Haemolysin expression modulating protein	1	0.986	uni (->)	573.47033.con.0002	6341	67	fig|573.47033.peg.6341			Haemolysin expression modulating protein	0.582	0.985	bi (<->)	573.47035.con.0001	4038	72	fig|573.47035.peg.4038			Haemolysin expression modulating protein
NC_009648	449	124	fig|272620.9.peg.449	KPN_00442	ybaJ	PLF_570_00002086	PGF_00011644	Hha toxicity modulator TomB	483900	484274	-	bi (<->)	573.44975.con.0018	3916	124	fig|573.44975.peg.3916			Hha toxicity modulator TomB	1	0.992	bi (<->)	573.40931.con.0007	2883	124	fig|573.40931.peg.2883			Hha toxicity modulator TomB	1	0.992	bi (<->)	573.47033.con.0001	5994	124	fig|573.47033.peg.5994			Hha toxicity modulator TomB	1	0.992	bi (<->)	573.47035.con.0001	4037	124	fig|573.47035.peg.4037			Hha toxicity modulator TomB
NC_009648	450	1048	fig|272620.9.peg.450	KPN_00443	acrB	PLF_570_00091888	PGF_00029683	Multidrug efflux system AcrAB-TolC, inner-membrane proton/drug antiporter AcrB (RND type)	484760	487906	-	bi (<->)	573.44975.con.0018	3917	1048	fig|573.44975.peg.3917			Multidrug efflux system AcrAB-TolC, inner-membrane proton/drug antiporter AcrB (RND type)	1	0.999	bi (<->)	573.40931.con.0007	2884	1048	fig|573.40931.peg.2884			Multidrug efflux system AcrAB-TolC, inner-membrane proton/drug antiporter AcrB (RND type)	1	0.999	bi (<->)	573.47033.con.0001	5993	1048	fig|573.47033.peg.5993			Multidrug efflux system AcrAB-TolC, inner-membrane proton/drug antiporter AcrB (RND type)	0.998	0.999	bi (<->)	573.47035.con.0001	4035	891	fig|573.47035.peg.4035			Multidrug efflux system AcrAB-TolC, inner-membrane proton/drug antiporter AcrB (RND type)
NC_009648	451	361	fig|272620.9.peg.451	KPN_00444	acrA	PLF_570_00001037	PGF_00945778	Multidrug efflux system AcrAB-TolC, membrane fusion component AcrA	487929	489014	-	bi (<->)	573.44975.con.0018	3918	397	fig|573.44975.peg.3918			Multidrug efflux system AcrAB-TolC, membrane fusion component AcrA	1	0.907	bi (<->)	573.40931.con.0007	2885	397	fig|573.40931.peg.2885			Multidrug efflux system AcrAB-TolC, membrane fusion component AcrA	0.997	0.907	bi (<->)	573.47033.con.0001	5992	397	fig|573.47033.peg.5992			Multidrug efflux system AcrAB-TolC, membrane fusion component AcrA	1	0.907	bi (<->)	573.47035.con.0001	4034	397	fig|573.47035.peg.4034			Multidrug efflux system AcrAB-TolC, membrane fusion component AcrA
NC_009648	452	108	fig|272620.9.peg.452	KPN_00445	acrR	PLF_570_00000634	PGF_05410572	Transcriptional regulator of acrAB operon, AcrR	489589	489915	+	bi (<->)	573.44975.con.0018	3919	216	fig|573.44975.peg.3919			Transcriptional regulator of acrAB operon, AcrR	1	0.495	bi (<->)	573.40931.con.0007	2886	216	fig|573.40931.peg.2886			Transcriptional regulator of acrAB operon, AcrR	1	0.495	bi (<->)	573.47033.con.0001	5990	72	fig|573.47033.peg.5990			Transcriptional regulator of acrAB operon, AcrR	0.986	0.986	bi (<->)	573.47035.con.0001	4033	216	fig|573.47035.peg.4033			Transcriptional regulator of acrAB operon, AcrR
NC_009648	453	1115	fig|272620.9.peg.453	KPN_00446	kefA	PLF_570_00000608	PGF_02906415	Mechanosensitive channel MscK	490045	493392	+	bi (<->)	573.44975.con.0018	3920	1115	fig|573.44975.peg.3920			Mechanosensitive channel MscK	0.998	0.999	bi (<->)	573.40931.con.0007	2887	1115	fig|573.40931.peg.2887			Mechanosensitive channel MscK	1	0.999	bi (<->)	573.47033.con.0001	5988	651	fig|573.47033.peg.5988			Mechanosensitive channel MscK	1	0.998	bi (<->)	573.47035.con.0001	4031	687	fig|573.47035.peg.4031			Mechanosensitive channel MscK
NC_009648	454	303	fig|272620.9.peg.454	KPN_00447		PLF_570_00002773	PGF_01949879	Uncharacterized protein STM0479	493428	494339	-	bi (<->)	573.44975.con.0018	3921	299	fig|573.44975.peg.3921			Uncharacterized protein STM0479	0.983	0.997	bi (<->)	573.40931.con.0007	2888	303	fig|573.40931.peg.2888			Uncharacterized protein STM0479	0.993	0.997	bi (<->)	573.47033.con.0001	5987	275	fig|573.47033.peg.5987			Uncharacterized protein STM0479	0.985	0.996	bi (<->)	573.47035.con.0001	4029	226	fig|573.47035.peg.4029			Uncharacterized protein STM0479
NC_009648	455	57	fig|272620.9.peg.455	KPN_00448	ybaM	PLF_570_00115544	PGF_09324423	Uncharacterized protein YbaM	494407	494580	-	bi (<->)	573.44975.con.0018	3922	57	fig|573.44975.peg.3922			Uncharacterized protein YbaM	1	0.982	bi (<->)	573.40931.con.0007	2889	57	fig|573.40931.peg.2889			Uncharacterized protein YbaM	1	0.982	bi (<->)	573.47033.con.0001	5986	57	fig|573.47033.peg.5986			Uncharacterized protein YbaM	1	0.982	bi (<->)	573.47035.con.0001	4028	57	fig|573.47035.peg.4028			Uncharacterized protein YbaM
NC_009648	456	176	fig|272620.9.peg.456	KPN_00449	priC	PLF_570_00002944	PGF_00036675	Primosomal replication protein N prime prime	494593	495123	-	bi (<->)	573.44975.con.0018	3923	175	fig|573.44975.peg.3923			Primosomal replication protein N prime prime	0.983	0.994	bi (<->)	573.40931.con.0007	2890	175	fig|573.40931.peg.2890			Primosomal replication protein N prime prime	0.989	0.994	bi (<->)	573.47033.con.0001	5985	175	fig|573.47033.peg.5985			Primosomal replication protein N prime prime	0.994	0.994	bi (<->)	573.47035.con.0001	4027	175	fig|573.47035.peg.4027			Primosomal replication protein N prime prime
NC_009648	457	125	fig|272620.9.peg.457	KPN_00450	ybaN	PLF_570_00001382	PGF_03821527	Inner membrane protein YbaN	495190	495567	+	bi (<->)	573.44975.con.0018	3924	125	fig|573.44975.peg.3924			Inner membrane protein YbaN	1	0.992	bi (<->)	573.40931.con.0007	2891	125	fig|573.40931.peg.2891			Inner membrane protein YbaN	1	0.992	bi (<->)	573.47033.con.0001	5984	125	fig|573.47033.peg.5984			Inner membrane protein YbaN	1	0.992	bi (<->)	573.47035.con.0001	4026	125	fig|573.47035.peg.4026			Inner membrane protein YbaN
NC_009648	458	183	fig|272620.9.peg.458	KPN_00451	apt	PLF_570_00001635	PGF_00034972	Adenine phosphoribosyltransferase (EC 2.4.2.7)	495718	496269	+	bi (<->)	573.44975.con.0018	3925	183	fig|573.44975.peg.3925			Adenine phosphoribosyltransferase (EC 2.4.2.7)	0.995	0.995	bi (<->)	573.40931.con.0007	2892	183	fig|573.40931.peg.2892			Adenine phosphoribosyltransferase (EC 2.4.2.7)	1	0.995	bi (<->)	573.47033.con.0001	5983	183	fig|573.47033.peg.5983			Adenine phosphoribosyltransferase (EC 2.4.2.7)	1	0.995	bi (<->)	573.47035.con.0001	4025	183	fig|573.47035.peg.4025			Adenine phosphoribosyltransferase (EC 2.4.2.7)
NC_009648	459	635	fig|272620.9.peg.459	KPN_00452	dnaX	PLF_570_00001074	PGF_10365126	DNA polymerase III subunits gamma and tau (EC 2.7.7.7)	496362	498269	+	bi (<->)	573.44975.con.0018	3926	635	fig|573.44975.peg.3926			DNA polymerase III subunits gamma and tau (EC 2.7.7.7)	0.995	0.998	bi (<->)	573.40931.con.0007	2893	635	fig|573.40931.peg.2893			DNA polymerase III subunits gamma and tau (EC 2.7.7.7)	0.998	0.998	bi (<->)	573.47033.con.0001	5981	359	fig|573.47033.peg.5981			DNA polymerase III subunits gamma and tau (EC 2.7.7.7)	0.991	0.967	bi (<->)	573.47035.con.0001	4024	349	fig|573.47035.peg.4024			DNA polymerase III subunits gamma and tau (EC 2.7.7.7)
NC_009648	460	110	fig|272620.9.peg.460	KPN_00453	ybaB	PLF_570_00003056	PGF_02141223	Nucleoid-associated protein YaaK	498327	498659	+	bi (<->)	573.44975.con.0018	3927	110	fig|573.44975.peg.3927			Nucleoid-associated protein YaaK	1	0.991	bi (<->)	573.40931.con.0007	2894	110	fig|573.40931.peg.2894			Nucleoid-associated protein YaaK	1	0.991	bi (<->)	573.47033.con.0001	5979	110	fig|573.47033.peg.5979			Nucleoid-associated protein YaaK	1	0.991	bi (<->)	573.47035.con.0001	4022	110	fig|573.47035.peg.4022			Nucleoid-associated protein YaaK
NC_009648	461	191	fig|272620.9.peg.461	KPN_00454	recR	PLF_570_00002633	PGF_02463284	Recombination protein RecR	498689	499264	+	bi (<->)	573.44975.con.0018	3928	201	fig|573.44975.peg.3928			Recombination protein RecR	0.995	0.945	bi (<->)	573.40931.con.0007	2895	201	fig|573.40931.peg.2895			Recombination protein RecR	1	0.945	bi (<->)	573.47033.con.0001	5978	212	fig|573.47033.peg.5978			Recombination protein RecR	0.995	0.858	bi (<->)	573.47035.con.0001	4021	201	fig|573.47035.peg.4021			Recombination protein RecR
NC_009648	462	624	fig|272620.9.peg.462	KPN_00455	htpG	PLF_570_00073390	PGF_05421852	Chaperone protein HtpG	499375	501249	+	bi (<->)	573.44975.con.0018	3929	624	fig|573.44975.peg.3929			Chaperone protein HtpG	1	0.998	bi (<->)	573.40931.con.0007	2896	624	fig|573.40931.peg.2896			Chaperone protein HtpG	0.998	0.998	bi (<->)	573.47033.con.0001	5976	357	fig|573.47033.peg.5976			Chaperone protein HtpG	0.997	0.997	bi (<->)	573.47035.con.0001	4020	624	fig|573.47035.peg.4020			Chaperone protein HtpG
NC_009648	463	214	fig|272620.9.peg.463	KPN_00456	adk	PLF_570_00001039	PGF_04244475	Adenylate kinase (EC 2.7.4.3)	501472	502116	+	bi (<->)	573.44975.con.0018	3930	214	fig|573.44975.peg.3930			Adenylate kinase (EC 2.7.4.3)	1	0.995	bi (<->)	573.40931.con.0007	2897	214	fig|573.40931.peg.2897			Adenylate kinase (EC 2.7.4.3)	1	0.995	bi (<->)	573.47033.con.0001	5974	214	fig|573.47033.peg.5974			Adenylate kinase (EC 2.7.4.3)	1	0.995	bi (<->)	573.47035.con.0001	4019	214	fig|573.47035.peg.4019			Adenylate kinase (EC 2.7.4.3)
NC_009648	464	202	fig|272620.9.peg.464			PLF_570_00001713	PGF_02029456	Ferrochelatase, protoheme ferro-lyase (EC 4.99.1.1)	502598	503206	+	bi (<->)	573.44975.con.0018	3931	320	fig|573.44975.peg.3931			Ferrochelatase, protoheme ferro-lyase (EC 4.99.1.1)	0.995	0.628	bi (<->)	573.40931.con.0007	2898	320	fig|573.40931.peg.2898			Ferrochelatase, protoheme ferro-lyase (EC 4.99.1.1)	0.995	0.628	bi (<->)	573.47033.con.0001	5973	304	fig|573.47033.peg.5973			Ferrochelatase, protoheme ferro-lyase (EC 4.99.1.1)	0.995	0.661	bi (<->)	573.47035.con.0001	4018	320	fig|573.47035.peg.4018			Ferrochelatase, protoheme ferro-lyase (EC 4.99.1.1)
NC_009648	465	434	fig|272620.9.peg.465	KPN_00458	gsk	PLF_570_00000219	PGF_00014315	Inosine-guanosine kinase (EC 2.7.1.73)	503270	504574	+	bi (<->)	573.44975.con.0018	3932	434	fig|573.44975.peg.3932			Inosine-guanosine kinase (EC 2.7.1.73)	1	0.998	bi (<->)	573.40931.con.0007	2899	434	fig|573.40931.peg.2899			Inosine-guanosine kinase (EC 2.7.1.73)	1	0.998	bi (<->)	573.47033.con.0001	5972	434	fig|573.47033.peg.5972			Inosine-guanosine kinase (EC 2.7.1.73)	1	0.998	bi (<->)	573.47035.con.0001	4017	434	fig|573.47035.peg.4017			Inosine-guanosine kinase (EC 2.7.1.73)
NC_009648	466	558	fig|272620.9.peg.466	KPN_00459	ybaL	PLF_570_00000613	PGF_08257730	Inner membrane protein YbaL, KefB/KefC family	504610	506286	-	bi (<->)	573.44975.con.0018	3933	558	fig|573.44975.peg.3933			Inner membrane protein YbaL, KefB/KefC family	1	0.998	bi (<->)	573.40931.con.0007	2900	558	fig|573.40931.peg.2900			Inner membrane protein YbaL, KefB/KefC family	1	0.998	bi (<->)	573.47033.con.0001	5971	558	fig|573.47033.peg.5971			Inner membrane protein YbaL, KefB/KefC family	1	0.998	bi (<->)	573.47035.con.0001	4016	558	fig|573.47035.peg.4016			Inner membrane protein YbaL, KefB/KefC family
NC_009648	467	40	fig|272620.9.peg.467			PLF_570_00004520	PGF_01958329	hypothetical protein	506255	506377	+
NC_009648	468	406	fig|272620.9.peg.468	KPN_00460	fsr	PLF_570_00000864	PGF_00006331	Fosmidomycin resistance protein	506512	507732	-	bi (<->)	573.44975.con.0018	3934	406	fig|573.44975.peg.3934			Fosmidomycin resistance protein	0.998	0.998	bi (<->)	573.40931.con.0007	2901	406	fig|573.40931.peg.2901			Fosmidomycin resistance protein	1	0.998	bi (<->)	573.47033.con.0001	5970	406	fig|573.47033.peg.5970			Fosmidomycin resistance protein	1	0.998	bi (<->)	573.47035.con.0001	4015	406	fig|573.47035.peg.4015			Fosmidomycin resistance protein
NC_009648	469	550	fig|272620.9.peg.469	KPN_00461	ushA	PLF_570_00000991	PGF_00064141	UDP-sugar hydrolase (EC 3.6.1.45); 5'-nucleotidase (EC 3.1.3.5)	508002	509654	+	bi (<->)	573.44975.con.0018	3935	550	fig|573.44975.peg.3935			UDP-sugar hydrolase (EC 3.6.1.45); 5'-nucleotidase (EC 3.1.3.5)	0.995	0.998	bi (<->)	573.40931.con.0007	2902	550	fig|573.40931.peg.2902			UDP-sugar hydrolase (EC 3.6.1.45); 5'-nucleotidase (EC 3.1.3.5)	0.996	0.998	bi (<->)	573.47033.con.0001	5969	326	fig|573.47033.peg.5969			UDP-sugar hydrolase (EC 3.6.1.45); 5'-nucleotidase (EC 3.1.3.5)	1	0.985	bi (<->)	573.47035.con.0001	4014	550	fig|573.47035.peg.4014			UDP-sugar hydrolase (EC 3.6.1.45); 5'-nucleotidase (EC 3.1.3.5)
NC_009648	470	159	fig|272620.9.peg.470	KPN_00462	ybaK	PLF_570_00001066	PGF_00707140	Cys-tRNA(Pro) deacylase YbaK	509760	510239	-	bi (<->)	573.44975.con.0018	3936	159	fig|573.44975.peg.3936			Cys-tRNA(Pro) deacylase YbaK	1	0.994	bi (<->)	573.40931.con.0007	2903	159	fig|573.40931.peg.2903			Cys-tRNA(Pro) deacylase YbaK	1	0.994	bi (<->)	573.47033.con.0001	5967	159	fig|573.47033.peg.5967			Cys-tRNA(Pro) deacylase YbaK	1	0.994	bi (<->)	573.47035.con.0001	4013	159	fig|573.47035.peg.4013			Cys-tRNA(Pro) deacylase YbaK
NC_009648	471	264	fig|272620.9.peg.471	KPN_00463	ybaP	PLF_570_00001588	PGF_00065406	Uncharacterized protein YbaP	510442	511236	-	bi (<->)	573.44975.con.0018	3937	264	fig|573.44975.peg.3937			Uncharacterized protein YbaP	0.992	0.996	bi (<->)	573.40931.con.0007	2904	264	fig|573.40931.peg.2904			Uncharacterized protein YbaP	1	0.996	bi (<->)	573.47033.con.0001	5965	182	fig|573.47033.peg.5965			Uncharacterized protein YbaP	1	0.956	bi (<->)	573.47035.con.0001	4012	254	fig|573.47035.peg.4012			Uncharacterized protein YbaP
NC_009648	472	851	fig|272620.9.peg.472	KPN_00464	copA	PLF_570_00077918	PGF_07109475	Lead, cadmium, zinc and mercury transporting ATPase (EC 3.6.3.3) (EC 3.6.3.5); Copper-translocating P-type ATPase (EC 3.6.3.4)	511368	513923	-	bi (<->)	573.44975.con.0018	3938	833	fig|573.44975.peg.3938			Lead, cadmium, zinc and mercury transporting ATPase (EC 3.6.3.3) (EC 3.6.3.5); Copper-translocating P-type ATPase (EC 3.6.3.4)	0.998	0.999	bi (<->)	573.40931.con.0007	2905	833	fig|573.40931.peg.2905			Lead, cadmium, zinc and mercury transporting ATPase (EC 3.6.3.3) (EC 3.6.3.5); Copper-translocating P-type ATPase (EC 3.6.3.4)	0.998	0.999	bi (<->)	573.47033.con.0001	5964	833	fig|573.47033.peg.5964			Lead, cadmium, zinc and mercury transporting ATPase (EC 3.6.3.3) (EC 3.6.3.5); Copper-translocating P-type ATPase (EC 3.6.3.4)	0.998	0.999	bi (<->)	573.47035.con.0001	4008	366	fig|573.47035.peg.4008			Lead, cadmium, zinc and mercury transporting ATPase (EC 3.6.3.3) (EC 3.6.3.5); Copper-translocating P-type ATPase (EC 3.6.3.4)
NC_009648	473	136	fig|272620.9.peg.473	KPN_00465	cueR	PLF_570_00002911	PGF_00419572	Copper resistance transcriptional regulator CueR (MerR family)	513976	514386	+	bi (<->)	573.44975.con.0018	3939	136	fig|573.44975.peg.3939			Copper resistance transcriptional regulator CueR (MerR family)	1	0.993	bi (<->)	573.40931.con.0007	2906	136	fig|573.40931.peg.2906			Copper resistance transcriptional regulator CueR (MerR family)	1	0.993	bi (<->)	573.47033.con.0001	5963	136	fig|573.47033.peg.5963			Copper resistance transcriptional regulator CueR (MerR family)	1	0.993	bi (<->)	573.47035.con.0001	4006	136	fig|573.47035.peg.4006			Copper resistance transcriptional regulator CueR (MerR family)
NC_009648	474	152	fig|272620.9.peg.474	KPN_00466	ybbJ	PLF_570_00002624	PGF_00580422	Putative activity regulator of membrane protease YbbK	514383	514841	-	bi (<->)	573.44975.con.0018	3940	152	fig|573.44975.peg.3940			Putative activity regulator of membrane protease YbbK	0.993	0.993	bi (<->)	573.40931.con.0007	2907	152	fig|573.40931.peg.2907			Putative activity regulator of membrane protease YbbK	0.993	0.993	bi (<->)	573.47033.con.0001	5962	152	fig|573.47033.peg.5962			Putative activity regulator of membrane protease YbbK	0.993	0.993	bi (<->)	573.47035.con.0001	4005	152	fig|573.47035.peg.4005			Putative activity regulator of membrane protease YbbK
NC_009648	475	305	fig|272620.9.peg.475	KPN_00467	ybbK	PLF_570_00000082	PGF_00634936	Protein QmcA (possibly involved in integral membrane quality control)	514838	515755	-	bi (<->)	573.44975.con.0018	3941	305	fig|573.44975.peg.3941			Protein QmcA (possibly involved in integral membrane quality control)	1	0.997	bi (<->)	573.40931.con.0007	2908	305	fig|573.40931.peg.2908			Protein QmcA (possibly involved in integral membrane quality control)	1	0.997	bi (<->)	573.47033.con.0001	5960	187	fig|573.47033.peg.5960			Protein QmcA (possibly involved in integral membrane quality control)	1	0.802	bi (<->)	573.47035.con.0001	4003	151	fig|573.47035.peg.4003			Protein QmcA (possibly involved in integral membrane quality control)
NC_009648	476	225	fig|272620.9.peg.476	KPN_00468	ybbL	PLF_570_00088066	PGF_08136090	Probable iron export ATP-binding protein FetA	515896	516573	+	bi (<->)	573.44975.con.0018	3942	225	fig|573.44975.peg.3942			Probable iron export ATP-binding protein FetA	0.996	0.996	bi (<->)	573.40931.con.0007	2909	225	fig|573.40931.peg.2909			Probable iron export ATP-binding protein FetA	0.991	0.996	bi (<->)	573.47033.con.0001	5959	225	fig|573.47033.peg.5959			Probable iron export ATP-binding protein FetA	0.996	0.996	bi (<->)	573.47035.con.0001	4002	225	fig|573.47035.peg.4002			Probable iron export ATP-binding protein FetA
NC_009648	477	260	fig|272620.9.peg.477	KPN_00469	ybbM	PLF_570_00000795	PGF_05689837	Probable iron export permease protein FetB	516560	517342	+	bi (<->)	573.44975.con.0018	3943	260	fig|573.44975.peg.3943			Probable iron export permease protein FetB	1	0.996	bi (<->)	573.40931.con.0007	2910	260	fig|573.40931.peg.2910			Probable iron export permease protein FetB	1	0.996	bi (<->)	573.47033.con.0001	5958	260	fig|573.47033.peg.5958			Probable iron export permease protein FetB	1	0.996	bi (<->)	573.47035.con.0001	4001	260	fig|573.47035.peg.4001			Probable iron export permease protein FetB
NC_009648	478	284	fig|272620.9.peg.478	KPN_00470	ybbN	PLF_570_00002326	PGF_03863088	FIG000875: Thioredoxin domain-containing protein EC-YbbN	517450	518304	-	bi (<->)	573.44975.con.0018	3944	284	fig|573.44975.peg.3944			FIG000875: Thioredoxin domain-containing protein EC-YbbN	0.996	0.996	bi (<->)	573.40931.con.0007	2911	284	fig|573.40931.peg.2911			FIG000875: Thioredoxin domain-containing protein EC-YbbN	0.996	0.996	bi (<->)	573.47033.con.0001	5957	284	fig|573.47033.peg.5957			FIG000875: Thioredoxin domain-containing protein EC-YbbN	0.996	0.996	bi (<->)	573.47035.con.0001	4000	284	fig|573.47035.peg.4000			FIG000875: Thioredoxin domain-containing protein EC-YbbN
NC_009648	479	269	fig|272620.9.peg.479	KPN_00471	ybbO	PLF_570_00001834	PGF_03373042	Putative NAD(P)-dependent oxidoreductase EC-YbbO	518363	519172	-	bi (<->)	573.44975.con.0018	3945	256	fig|573.44975.peg.3945			Putative NAD(P)-dependent oxidoreductase EC-YbbO	0.988	0.996	bi (<->)	573.40931.con.0007	2912	256	fig|573.40931.peg.2912			Putative NAD(P)-dependent oxidoreductase EC-YbbO	0.992	0.996	bi (<->)	573.47033.con.0001	5956	256	fig|573.47033.peg.5956			Putative NAD(P)-dependent oxidoreductase EC-YbbO	0.988	0.996	bi (<->)	573.47035.con.0001	3999	269	fig|573.47035.peg.3999			Putative NAD(P)-dependent oxidoreductase EC-YbbO
NC_009648	480	207	fig|272620.9.peg.480	KPN_00472	tesA	PLF_570_00003626	PGF_00023279	Multifunctional acyl-CoA thioesterase I, protease I, lysophospholipase L1	519162	519785	-	bi (<->)	573.44975.con.0018	3946	207	fig|573.44975.peg.3946			Multifunctional acyl-CoA thioesterase I, protease I, lysophospholipase L1	1	0.995	bi (<->)	573.40931.con.0007	2913	207	fig|573.40931.peg.2913			Multifunctional acyl-CoA thioesterase I, protease I, lysophospholipase L1	1	0.995	bi (<->)	573.47033.con.0001	5955	208	fig|573.47033.peg.5955			Multifunctional acyl-CoA thioesterase I, protease I, lysophospholipase L1	1	0.99	bi (<->)	573.47035.con.0001	3998	202	fig|573.47035.peg.3998			Multifunctional acyl-CoA thioesterase I, protease I, lysophospholipase L1
NC_009648	481	228	fig|272620.9.peg.481	KPN_00473	ybbA	PLF_570_00003085	PGF_00064819	Uncharacterized metabolite ABC transporter in Enterobacteriaceae, ATP-binding protein EC-YbbA	519756	520442	+	bi (<->)	573.44975.con.0018	3947	228	fig|573.44975.peg.3947			Uncharacterized metabolite ABC transporter in Enterobacteriaceae, ATP-binding protein EC-YbbA	0.996	0.996	bi (<->)	573.40931.con.0007	2914	228	fig|573.40931.peg.2914			Uncharacterized metabolite ABC transporter in Enterobacteriaceae, ATP-binding protein EC-YbbA	1	0.996	bi (<->)	573.47033.con.0001	5954	160	fig|573.47033.peg.5954			Uncharacterized metabolite ABC transporter in Enterobacteriaceae, ATP-binding protein EC-YbbA	0.994	0.994	bi (<->)	573.47035.con.0001	3997	221	fig|573.47035.peg.3997			Uncharacterized metabolite ABC transporter in Enterobacteriaceae, ATP-binding protein EC-YbbA
NC_009648	482	804	fig|272620.9.peg.482	KPN_00474	ybbP	PLF_570_00002875	PGF_00064820	Uncharacterized metabolite ABC transporter in Enterobacteriaceae, permease protein EC-YbbP	520439	522853	+	bi (<->)	573.44975.con.0018	3948	804	fig|573.44975.peg.3948			Uncharacterized metabolite ABC transporter in Enterobacteriaceae, permease protein EC-YbbP	0.999	0.999	bi (<->)	573.40931.con.0007	2915	804	fig|573.40931.peg.2915			Uncharacterized metabolite ABC transporter in Enterobacteriaceae, permease protein EC-YbbP	0.996	0.999	bi (<->)	573.47033.con.0001	5953	804	fig|573.47033.peg.5953			Uncharacterized metabolite ABC transporter in Enterobacteriaceae, permease protein EC-YbbP	0.996	0.999	bi (<->)	573.47035.con.0001	3996	642	fig|573.47035.peg.3996			Uncharacterized metabolite ABC transporter in Enterobacteriaceae, permease protein EC-YbbP
NC_009648	483	381	fig|272620.9.peg.483	KPN_00475		PLF_570_00002436	PGF_00042506	Putative outer membrane protein	523035	524180	+	bi (<->)	573.44975.con.0018	3949	381	fig|573.44975.peg.3949			Putative outer membrane protein	1	0.997	bi (<->)	573.40931.con.0007	2916	381	fig|573.40931.peg.2916			Putative outer membrane protein	0.997	0.997	bi (<->)	573.47033.con.0001	5952	331	fig|573.47033.peg.5952			Putative outer membrane protein	0.938	0.964	bi (<->)	573.47035.con.0001	3994	269	fig|573.47035.peg.3994			Putative outer membrane protein
NC_009648	484	358	fig|272620.9.peg.484	KPN_00476	ybbB	PLF_570_00001221	PGF_00050368	Selenophosphate-dependent tRNA 2-selenouridine synthase	524288	525364	-	bi (<->)	573.44975.con.0018	3950	358	fig|573.44975.peg.3950			Selenophosphate-dependent tRNA 2-selenouridine synthase	0.994	0.997	bi (<->)	573.40931.con.0007	2917	358	fig|573.40931.peg.2917			Selenophosphate-dependent tRNA 2-selenouridine synthase	0.994	0.997	bi (<->)	573.47033.con.0001	5950	360	fig|573.47033.peg.5950			Selenophosphate-dependent tRNA 2-selenouridine synthase	0.994	0.967	bi (<->)	573.47035.con.0001	3992	252	fig|573.47035.peg.3992			Selenophosphate-dependent tRNA 2-selenouridine synthase
NC_009648	485	355	fig|272620.9.peg.485	KPN_00477	purK	PLF_570_00003017	PGF_00024274	N5-carboxyaminoimidazole ribonucleotide synthase (EC 6.3.4.18)	525476	526543	-	bi (<->)	573.44975.con.0018	3951	355	fig|573.44975.peg.3951			N5-carboxyaminoimidazole ribonucleotide synthase (EC 6.3.4.18)	1	0.997	bi (<->)	573.40931.con.0007	2918	355	fig|573.40931.peg.2918			N5-carboxyaminoimidazole ribonucleotide synthase (EC 6.3.4.18)	1	0.997	bi (<->)	573.47033.con.0001	5922	355	fig|573.47033.peg.5922			N5-carboxyaminoimidazole ribonucleotide synthase (EC 6.3.4.18)	0.997	0.997	bi (<->)	573.47035.con.0001	3990	355	fig|573.47035.peg.3990			N5-carboxyaminoimidazole ribonucleotide synthase (EC 6.3.4.18)
NC_009648	486	169	fig|272620.9.peg.486	KPN_00478	purE	PLF_570_00003118	PGF_05172785	N5-carboxyaminoimidazole ribonucleotide mutase (EC 5.4.99.18)	526540	527049	-	bi (<->)	573.44975.con.0018	3952	169	fig|573.44975.peg.3952			N5-carboxyaminoimidazole ribonucleotide mutase (EC 5.4.99.18)	0.994	0.994	bi (<->)	573.40931.con.0007	2919	169	fig|573.40931.peg.2919			N5-carboxyaminoimidazole ribonucleotide mutase (EC 5.4.99.18)	0.994	0.994	bi (<->)	573.47033.con.0001	5921	169	fig|573.47033.peg.5921			N5-carboxyaminoimidazole ribonucleotide mutase (EC 5.4.99.18)	0.994	0.994	bi (<->)	573.47035.con.0001	3989	169	fig|573.47035.peg.3989			N5-carboxyaminoimidazole ribonucleotide mutase (EC 5.4.99.18)
NC_009648	487	102	fig|272620.9.peg.487	KPN_00479	ybjC	PLF_570_00004249	PGF_06335144	hypothetical protein	527146	527454	-	bi (<->)	573.44975.con.0018	3953	112	fig|573.44975.peg.3953			FIG00732252: hypothetical protein	1	0.893	bi (<->)	573.40931.con.0007	2920	112	fig|573.40931.peg.2920			FIG00732252: hypothetical protein	0.971	0.902	bi (<->)	573.47033.con.0001	5920	83	fig|573.47033.peg.5920			FIG00732252: hypothetical protein	1	0.855	bi (<->)	573.47035.con.0001	3987	68	fig|573.47035.peg.3987			FIG00732252: hypothetical protein
NC_009648	488	240	fig|272620.9.peg.488	KPN_00480	ybbF	PLF_570_00002233	PGF_00063937	UDP-2,3-diacylglucosamine diphosphatase (EC 3.6.1.54)	527592	528314	-	bi (<->)	573.44975.con.0018	3954	240	fig|573.44975.peg.3954			UDP-2,3-diacylglucosamine diphosphatase (EC 3.6.1.54)	0.992	0.996	bi (<->)	573.40931.con.0007	2921	240	fig|573.40931.peg.2921			UDP-2,3-diacylglucosamine diphosphatase (EC 3.6.1.54)	0.988	0.996	bi (<->)	573.47033.con.0001	5919	240	fig|573.47033.peg.5919			UDP-2,3-diacylglucosamine diphosphatase (EC 3.6.1.54)	0.992	0.996	bi (<->)	573.47035.con.0001	3986	240	fig|573.47035.peg.3986			UDP-2,3-diacylglucosamine diphosphatase (EC 3.6.1.54)
NC_009648	489	164	fig|272620.9.peg.489	KPN_00481	ppiB	PLF_570_00115212	PGF_02326387	Peptidyl-prolyl cis-trans isomerase PpiB (EC 5.2.1.8)	528318	528812	-	bi (<->)	573.44975.con.0018	3955	164	fig|573.44975.peg.3955			Peptidyl-prolyl cis-trans isomerase PpiB (EC 5.2.1.8)	1	0.994	bi (<->)	573.40931.con.0007	2922	164	fig|573.40931.peg.2922			Peptidyl-prolyl cis-trans isomerase PpiB (EC 5.2.1.8)	1	0.994	bi (<->)	573.47033.con.0001	5918	164	fig|573.47033.peg.5918			Peptidyl-prolyl cis-trans isomerase PpiB (EC 5.2.1.8)	1	0.994	bi (<->)	573.47035.con.0001	3985	164	fig|573.47035.peg.3985			Peptidyl-prolyl cis-trans isomerase PpiB (EC 5.2.1.8)
NC_009648	490	461	fig|272620.9.peg.490	KPN_00482	cysS	PLF_570_00002316	PGF_02797400	Cysteinyl-tRNA synthetase (EC 6.1.1.16)	528988	530373	+	bi (<->)	573.44975.con.0018	3956	461	fig|573.44975.peg.3956			Cysteinyl-tRNA synthetase (EC 6.1.1.16)	0.998	0.998	bi (<->)	573.40931.con.0007	2923	461	fig|573.40931.peg.2923			Cysteinyl-tRNA synthetase (EC 6.1.1.16)	1	0.998	bi (<->)	573.47033.con.0001	5917	365	fig|573.47033.peg.5917			Cysteinyl-tRNA synthetase (EC 6.1.1.16)	0.994	0.918	bi (<->)	573.47035.con.0001	3984	365	fig|573.47035.peg.3984			Cysteinyl-tRNA synthetase (EC 6.1.1.16)
NC_009648	491	70	fig|272620.9.peg.491	KPN_00483	ybcJ	PLF_570_00002057	PGF_06916058	Uncharacterized S4 RNA-binding-domain protein YbcJ	530419	530631	-	bi (<->)	573.44975.con.0018	3957	70	fig|573.44975.peg.3957			Uncharacterized S4 RNA-binding-domain protein YbcJ	1	0.986	bi (<->)	573.40931.con.0007	2924	70	fig|573.40931.peg.2924			Uncharacterized S4 RNA-binding-domain protein YbcJ	1	0.986	bi (<->)	573.47033.con.0001	5915	70	fig|573.47033.peg.5915			Uncharacterized S4 RNA-binding-domain protein YbcJ	1	0.986	bi (<->)	573.47035.con.0001	3982	70	fig|573.47035.peg.3982			Uncharacterized S4 RNA-binding-domain protein YbcJ
NC_009648	492	288	fig|272620.9.peg.492	KPN_00484	folD	PLF_570_00067808	PGF_00020984	Methenyltetrahydrofolate cyclohydrolase (EC 3.5.4.9) / Methylenetetrahydrofolate dehydrogenase (NADP+) (EC 1.5.1.5)	530633	531499	-	bi (<->)	573.44975.con.0018	3958	288	fig|573.44975.peg.3958			Methenyltetrahydrofolate cyclohydrolase (EC 3.5.4.9) / Methylenetetrahydrofolate dehydrogenase (NADP+) (EC 1.5.1.5)	1	0.997	bi (<->)	573.40931.con.0007	2925	288	fig|573.40931.peg.2925			Methenyltetrahydrofolate cyclohydrolase (EC 3.5.4.9) / Methylenetetrahydrofolate dehydrogenase (NADP+) (EC 1.5.1.5)	1	0.997	bi (<->)	573.47033.con.0001	5914	288	fig|573.47033.peg.5914			Methenyltetrahydrofolate cyclohydrolase (EC 3.5.4.9) / Methylenetetrahydrofolate dehydrogenase (NADP+) (EC 1.5.1.5)	1	0.997	bi (<->)	573.47035.con.0001	3981	288	fig|573.47035.peg.3981			Methenyltetrahydrofolate cyclohydrolase (EC 3.5.4.9) / Methylenetetrahydrofolate dehydrogenase (NADP+) (EC 1.5.1.5)
NC_009648	493	133	fig|272620.9.peg.493	KPN_00488		PLF_570_00003606	PGF_00426531	5-hydroxyisourate hydrolase (EC 3.5.2.17)	533067	533468	+	bi (<->)	573.44975.con.0018	3959	133	fig|573.44975.peg.3959			5-hydroxyisourate hydrolase (EC 3.5.2.17)	1	0.992	bi (<->)	573.40931.con.0007	2926	133	fig|573.40931.peg.2926			5-hydroxyisourate hydrolase (EC 3.5.2.17)	1	0.992	bi (<->)	573.47033.con.0001	5913	133	fig|573.47033.peg.5913			5-hydroxyisourate hydrolase (EC 3.5.2.17)	1	0.992	bi (<->)	573.47035.con.0001	3903	58	fig|573.47035.peg.3903			5-hydroxyisourate hydrolase (EC 3.5.2.17)
NC_009648	494	56	fig|272620.9.peg.494			PLF_570_00003922	PGF_10312262	hypothetical protein	533547	533717	-	bi (<->)	573.44975.con.0018	3960	56	fig|573.44975.peg.3960			hypothetical protein	1	0.982	bi (<->)	573.40931.con.0007	2927	56	fig|573.40931.peg.2927			hypothetical protein	1	0.982	bi (<->)	573.47033.con.0001	5912	56	fig|573.47033.peg.5912			hypothetical protein	1	0.982	bi (<->)	573.47035.con.0001	3902	56	fig|573.47035.peg.3902			hypothetical protein
NC_009648	495	37	fig|272620.9.peg.495			PLF_570_00007929	PGF_01958848	hypothetical protein	534013	534126	+
NC_009648	496	402	fig|272620.9.peg.496	KPN_00489		PLF_570_00001665	PGF_03036276	Citrate synthase (si) (EC 2.3.3.1)	534324	535532	+	bi (<->)	573.44975.con.0018	3962	434	fig|573.44975.peg.3962			Citrate synthase (si) (EC 2.3.3.1)	1	0.915	bi (<->)	573.40931.con.0007	2929	434	fig|573.40931.peg.2929			Citrate synthase (si) (EC 2.3.3.1)	1	0.924	bi (<->)	573.47033.con.0001	5910	434	fig|573.47033.peg.5910			Citrate synthase (si) (EC 2.3.3.1)	0.995	0.924	bi (<->)	573.47035.con.0001	3900	434	fig|573.47035.peg.3900			Citrate synthase (si) (EC 2.3.3.1)
NC_009648	497	101	fig|272620.9.peg.497			PLF_570_00004458	PGF_00215743	hypothetical protein	535585	535890	-											bi (<->)	573.40931.con.0007	2930	101	fig|573.40931.peg.2930			hypothetical protein	0.99	0.99	bi (<->)	573.47033.con.0001	5909	101	fig|573.47033.peg.5909			hypothetical protein	0.99	0.99	bi (<->)	573.47035.con.0001	3899	101	fig|573.47035.peg.3899			hypothetical protein
NC_009648	498	220	fig|272620.9.peg.498	KPN_00490		PLF_570_00004451	PGF_00206447	hypothetical protein	535868	536530	-											bi (<->)	573.40931.con.0007	2931	220	fig|573.40931.peg.2931			response regulator (activator) in two-component regulatory system wtih UhpB, regulates UhpT expression (LuxR/UhpA family)	1	0.995	bi (<->)	573.47033.con.0001	5907	145	fig|573.47033.peg.5907			response regulator (activator) in two-component regulatory system wtih UhpB, regulates UhpT expression (LuxR/UhpA family)	1	0.903	bi (<->)	573.47035.con.0001	3897	145	fig|573.47035.peg.3897			response regulator (activator) in two-component regulatory system wtih UhpB, regulates UhpT expression (LuxR/UhpA family)
NC_009648	499	186	fig|272620.9.peg.499	KPN_00491		PLF_570_00004400	PGF_10687023	Fimbrial protein precursor	537001	537561	+	uni (->)	573.44975.con.0007	2513	182	fig|573.44975.peg.2513			Type-1 fimbrial protein, A chain	0.349	0.731	bi (<->)	573.40931.con.0007	2932	186	fig|573.40931.peg.2932			Fimbrial protein precursor	0.962	0.995	bi (<->)	573.47033.con.0001	5906	105	fig|573.47033.peg.5906			Fimbrial protein precursor	0.99	0.962	bi (<->)	573.47035.con.0001	3896	186	fig|573.47035.peg.3896			Fimbrial protein precursor
NC_009648	500	231	fig|272620.9.peg.500	KPN_00492		PLF_570_00004444	PGF_00415674	COG3121: P pilus assembly protein, chaperone PapD	537620	538315	+	uni (->)	573.44975.con.0007	2521	233	fig|573.44975.peg.2521			FIG00731973: hypothetical protein	0.377	0.966	bi (<->)	573.40931.con.0007	2933	231	fig|573.40931.peg.2933			COG3121: P pilus assembly protein, chaperone PapD	0.991	0.996	bi (<->)	573.47033.con.0001	5903	141	fig|573.47033.peg.5903			COG3121: P pilus assembly protein, chaperone PapD	0.993	0.993	bi (<->)	573.47035.con.0001	3895	230	fig|573.47035.peg.3895			COG3121: P pilus assembly protein, chaperone PapD
NC_009648	501	801	fig|272620.9.peg.501	KPN_00493		PLF_570_00004409	PGF_00415680	COG3188: P pilus assembly protein, porin PapC	538356	540761	+	uni (->)	573.44975.con.0007	2522	828	fig|573.44975.peg.2522			Outer membrane usher protein fimD precursor	0.318	0.958	bi (<->)	573.40931.con.0007	2934	811	fig|573.40931.peg.2934			COG3188: P pilus assembly protein, porin PapC	0.994	0.986	bi (<->)	573.47033.con.0001	5901	498	fig|573.47033.peg.5901			COG3188: P pilus assembly protein, porin PapC	0.994	0.988	bi (<->)	573.47035.con.0001	3894	543	fig|573.47035.peg.3894			COG3188: P pilus assembly protein, porin PapC
NC_009648	502	341	fig|272620.9.peg.502	KPN_00494		PLF_570_00004445	PGF_00005229	Fimbrial subunit	540763	541788	+	uni (->)	573.44975.con.0007	2509	175	fig|573.44975.peg.2509			Protein FimF (regulates length and adhesion of type 1 fimbriae)	0.326	0.977	bi (<->)	573.40931.con.0007	2935	341	fig|573.40931.peg.2935			Fimbrial subunit	0.988	0.997	bi (<->)	573.47033.con.0001	5899	324	fig|573.47033.peg.5899			Fimbrial subunit	0.997	0.935	bi (<->)	573.47035.con.0001	3890	155	fig|573.47035.peg.3890			Fimbrial subunit
NC_009648	503	288	fig|272620.9.peg.503	KPN_00495		PLF_570_00003510	PGF_10519603	Acetyltransferase, GNAT family	541811	542677	-	bi (<->)	573.44975.con.0018	3963	288	fig|573.44975.peg.3963			Acetyltransferase, GNAT family	1	0.997	bi (<->)	573.40931.con.0007	2936	288	fig|573.40931.peg.2936			Acetyltransferase, GNAT family	1	0.997	bi (<->)	573.47033.con.0001	5898	288	fig|573.47033.peg.5898			Acetyltransferase, GNAT family	1	0.997	bi (<->)	573.47035.con.0001	3889	121	fig|573.47035.peg.3889			Acetyltransferase, GNAT family
NC_009648	504	306	fig|272620.9.peg.504	KPN_00496		PLF_570_00003741	PGF_01763778	Lipid A biosynthesis lauroyl acyltransferase (EC 2.3.1.241)	543188	544108	+	bi (<->)	573.44975.con.0018	3964	306	fig|573.44975.peg.3964			Lipid A biosynthesis lauroyl acyltransferase (EC 2.3.1.241)	1	0.997	bi (<->)	573.40931.con.0007	2937	306	fig|573.40931.peg.2937			Lipid A biosynthesis lauroyl acyltransferase (EC 2.3.1.241)	1	0.997	bi (<->)	573.47033.con.0001	5897	306	fig|573.47033.peg.5897			Lipid A biosynthesis lauroyl acyltransferase (EC 2.3.1.241)	1	0.997	bi (<->)	573.47035.con.0001	3887	181	fig|573.47035.peg.3887			Lipid A biosynthesis lauroyl acyltransferase (EC 2.3.1.241)
NC_009648	505	90	fig|272620.9.peg.505	KPN_00497		PLF_570_00003442	PGF_00410538	putative secreted protein	544209	544481	+	bi (<->)	573.44975.con.0018	3965	90	fig|573.44975.peg.3965			putative secreted protein	0.989	0.989	bi (<->)	573.40931.con.0007	2938	90	fig|573.40931.peg.2938			putative secreted protein	0.989	0.989	bi (<->)	573.47033.con.0001	5896	90	fig|573.47033.peg.5896			putative secreted protein	0.989	0.989	bi (<->)	573.47035.con.0001	3885	90	fig|573.47035.peg.3885			putative secreted protein
NC_009648	506	522	fig|272620.9.peg.506	KPN_00498	cadC	PLF_570_00000192	PGF_00057539	Transcriptional activator of cad operon	544775	546343	+	bi (<->)	573.44975.con.0018	3966	522	fig|573.44975.peg.3966			Transcriptional activator of cad operon	1	0.998	bi (<->)	573.40931.con.0007	2939	522	fig|573.40931.peg.2939			Transcriptional activator of cad operon	1	0.998	bi (<->)	573.47033.con.0001	5895	522	fig|573.47033.peg.5895			Transcriptional activator of cad operon	1	0.998	bi (<->)	573.47035.con.0001	3884	476	fig|573.47035.peg.3884			Transcriptional activator of cad operon
NC_009648	507	444	fig|272620.9.peg.507	KPN_00499	cadB	PLF_570_00001141	PGF_00018018	Lysine/cadaverine antiporter membrane protein CadB	546709	548043	+	bi (<->)	573.44975.con.0018	3967	444	fig|573.44975.peg.3967			Lysine/cadaverine antiporter membrane protein CadB	1	0.998	bi (<->)	573.40931.con.0007	2940	444	fig|573.40931.peg.2940			Lysine/cadaverine antiporter membrane protein CadB	1	0.998	bi (<->)	573.47033.con.0001	5894	444	fig|573.47033.peg.5894			Lysine/cadaverine antiporter membrane protein CadB	1	0.998	bi (<->)	573.47035.con.0001	3882	326	fig|573.47035.peg.3882			Lysine/cadaverine antiporter membrane protein CadB
NC_009648	508	715	fig|272620.9.peg.508	KPN_00500	cadA	PLF_570_00002578	PGF_00017965	Lysine decarboxylase, inducible (EC 4.1.1.18)	548126	550273	+	bi (<->)	573.44975.con.0018	3968	715	fig|573.44975.peg.3968			Lysine decarboxylase, inducible (EC 4.1.1.18)	1	0.999	bi (<->)	573.40931.con.0007	2941	715	fig|573.40931.peg.2941			Lysine decarboxylase, inducible (EC 4.1.1.18)	1	0.999	bi (<->)	573.47033.con.0001	5893	715	fig|573.47033.peg.5893			Lysine decarboxylase, inducible (EC 4.1.1.18)	1	0.999	bi (<->)	573.47035.con.0001	3881	715	fig|573.47035.peg.3881			Lysine decarboxylase, inducible (EC 4.1.1.18)
NC_009648	509	491	fig|272620.9.peg.509	KPN_00501	yjdL	PLF_570_00002044	PGF_00423023	Di-tripeptide/H+ symporter DtpC	550333	551808	+	bi (<->)	573.44975.con.0018	3969	491	fig|573.44975.peg.3969			Di-tripeptide/H+ symporter DtpC	1	0.998	bi (<->)	573.40931.con.0007	2942	491	fig|573.40931.peg.2942			Di-tripeptide/H+ symporter DtpC	1	0.998	bi (<->)	573.47033.con.0001	5892	491	fig|573.47033.peg.5892			Di-tripeptide/H+ symporter DtpC	1	0.998	bi (<->)	573.47035.con.0001	3880	491	fig|573.47035.peg.3880			Di-tripeptide/H+ symporter DtpC
NC_009648	510	505	fig|272620.9.peg.510	KPN_00502	lysS	PLF_570_00000014	PGF_00710545	Lysyl-tRNA synthetase (class II) (EC 6.1.1.6)	552140	553657	+	bi (<->)	573.44975.con.0018	3970	505	fig|573.44975.peg.3970			Lysyl-tRNA synthetase (class II) (EC 6.1.1.6)	1	0.998	bi (<->)	573.40931.con.0007	2943	505	fig|573.40931.peg.2943			Lysyl-tRNA synthetase (class II) (EC 6.1.1.6)	1	0.998	uni (->)	573.47033.con.0001	2085	505	fig|573.47033.peg.2085			Lysyl-tRNA synthetase (class II) (EC 6.1.1.6)	0.937	0.998	bi (<->)	573.47035.con.0001	3879	599	fig|573.47035.peg.3879			Lysyl-tRNA synthetase (class II) (EC 6.1.1.6)
NC_009648	511	141	fig|272620.9.peg.511	KPN_00503		PLF_570_00003830	PGF_10438582	hypothetical protein	553734	554159	-	bi (<->)	573.44975.con.0018	3971	141	fig|573.44975.peg.3971			hypothetical protein	0.979	0.993	bi (<->)	573.40931.con.0007	2944	141	fig|573.40931.peg.2944			hypothetical protein	0.993	0.993	bi (<->)	573.47033.con.0001	5889	141	fig|573.47033.peg.5889			hypothetical protein	0.993	0.993
NC_009648	512	247	fig|272620.9.peg.512	KPN_00504		PLF_570_00003857	PGF_00812877	Inosose dehydratase (EC 4.2.1.44)	554908	555651	+	bi (<->)	573.44975.con.0018	3972	306	fig|573.44975.peg.3972			Inosose dehydratase (EC 4.2.1.44)	0.984	0.804	bi (<->)	573.40931.con.0007	2946	306	fig|573.40931.peg.2946			Inosose dehydratase (EC 4.2.1.44)	0.984	0.804	bi (<->)	573.47033.con.0001	5886	306	fig|573.47033.peg.5886			Inosose dehydratase (EC 4.2.1.44)	0.983	0.771	bi (<->)	573.47035.con.0001	3876	306	fig|573.47035.peg.3876			Inosose dehydratase (EC 4.2.1.44)
NC_009648	513	390	fig|272620.9.peg.513	KPN_00505		PLF_570_00004021	PGF_12676488	Myo-inositol 2-dehydrogenase (EC 1.1.1.18)	555648	556820	+	bi (<->)	573.44975.con.0018	3973	390	fig|573.44975.peg.3973			Myo-inositol 2-dehydrogenase (EC 1.1.1.18)	0.99	0.997	bi (<->)	573.40931.con.0007	2947	390	fig|573.40931.peg.2947			Myo-inositol 2-dehydrogenase (EC 1.1.1.18)	0.995	0.997	bi (<->)	573.47033.con.0001	5885	390	fig|573.47033.peg.5885			Myo-inositol 2-dehydrogenase (EC 1.1.1.18)	0.995	0.997	bi (<->)	573.47035.con.0001	3875	390	fig|573.47035.peg.3875			Myo-inositol 2-dehydrogenase (EC 1.1.1.18)
NC_009648	514	343	fig|272620.9.peg.514	KPN_00506		PLF_570_00003987	PGF_00028764	Oxidoreductase, N-terminal	556830	557861	+	bi (<->)	573.44975.con.0018	3974	343	fig|573.44975.peg.3974			Oxidoreductase, N-terminal	0.994	0.997	bi (<->)	573.40931.con.0007	2948	343	fig|573.40931.peg.2948			Oxidoreductase, N-terminal	0.985	0.997	bi (<->)	573.47033.con.0001	5883	106	fig|573.47033.peg.5883			Oxidoreductase, N-terminal	0.981	0.991	bi (<->)	573.47035.con.0001	3872	205	fig|573.47035.peg.3872			Oxidoreductase, N-terminal
NC_009648	515	335	fig|272620.9.peg.515	KPN_00507		PLF_570_00003210	PGF_03031015	Myo-inositol 2-dehydrogenase (EC 1.1.1.18)	558667	559674	-	bi (<->)	573.44975.con.0018	3975	335	fig|573.44975.peg.3975			Myo-inositol 2-dehydrogenase (EC 1.1.1.18)	0.997	0.997	bi (<->)	573.40931.con.0007	2949	335	fig|573.40931.peg.2949			Myo-inositol 2-dehydrogenase (EC 1.1.1.18)	1	0.997	bi (<->)	573.47033.con.0001	5881	335	fig|573.47033.peg.5881			Myo-inositol 2-dehydrogenase (EC 1.1.1.18)	1	0.997	bi (<->)	573.47035.con.0001	3869	183	fig|573.47035.peg.3869			Myo-inositol 2-dehydrogenase (EC 1.1.1.18)
NC_009648	516	339	fig|272620.9.peg.516	KPN_00508		PLF_570_00003871	PGF_00764778	Transcriptional regulator, LacI/PurR family	559776	560795	+	bi (<->)	573.44975.con.0018	3976	344	fig|573.44975.peg.3976			Transcriptional regulator, LacI/PurR family	1	0.983	bi (<->)	573.40931.con.0007	2950	344	fig|573.40931.peg.2950			Transcriptional regulator, LacI/PurR family	1	0.983	bi (<->)	573.47033.con.0001	5880	344	fig|573.47033.peg.5880			Transcriptional regulator, LacI/PurR family	1	0.983	bi (<->)	573.47035.con.0001	3866	229	fig|573.47035.peg.3866			Transcriptional regulator, LacI/PurR family
NC_009648	517	307	fig|272620.9.peg.517	KPN_00509		PLF_570_00087396	PGF_00014368	Inositol transport system sugar-binding protein	561225	562148	+	bi (<->)	573.44975.con.0018	3978	307	fig|573.44975.peg.3978			Inositol transport system sugar-binding protein	1	0.997	bi (<->)	573.40931.con.0007	2951	307	fig|573.40931.peg.2951			Inositol transport system sugar-binding protein	1	0.997	bi (<->)	573.47033.con.0001	5878	227	fig|573.47033.peg.5878			Inositol transport system sugar-binding protein	0.996	0.996	bi (<->)	573.47035.con.0001	3864	227	fig|573.47035.peg.3864			Inositol transport system sugar-binding protein
NC_009648	518	494	fig|272620.9.peg.518	KPN_00510		PLF_570_00000717	PGF_10308124	Inositol transport system ATP-binding protein	562181	563665	+	bi (<->)	573.44975.con.0018	3979	494	fig|573.44975.peg.3979			Inositol transport system ATP-binding protein	1	0.998	bi (<->)	573.40931.con.0007	2952	494	fig|573.40931.peg.2952			Inositol transport system ATP-binding protein	1	0.998	bi (<->)	573.47033.con.0001	5877	342	fig|573.47033.peg.5877			Inositol transport system ATP-binding protein	0.988	0.994	bi (<->)	573.47035.con.0001	3863	326	fig|573.47035.peg.3863			Inositol transport system ATP-binding protein
NC_009648	519	340	fig|272620.9.peg.519	KPN_00511		PLF_570_00003162	PGF_10406485	Inositol transport system permease protein	563685	564707	+	bi (<->)	573.44975.con.0018	3980	343	fig|573.44975.peg.3980			Inositol transport system permease protein	1	0.988	bi (<->)	573.40931.con.0007	2953	343	fig|573.40931.peg.2953			Inositol transport system permease protein	1	0.988	bi (<->)	573.47033.con.0001	5875	343	fig|573.47033.peg.5875			Inositol transport system permease protein	1	0.988	bi (<->)	573.47035.con.0001	3861	193	fig|573.47035.peg.3861			Inositol transport system permease protein
NC_009648	520	45	fig|272620.9.peg.520			PLF_570_00004739	PGF_10529091	hypothetical protein	564713	564850	-											bi (<->)	573.40931.con.0007	2954	45	fig|573.40931.peg.2954			hypothetical protein	1	0.978	bi (<->)	573.47033.con.0001	5874	45	fig|573.47033.peg.5874			hypothetical protein	1	0.978
NC_009648	521	202	fig|272620.9.peg.521			PLF_570_00004276	PGF_00107174	hypothetical protein	564891	565499	+	bi (<->)	573.44975.con.0018	3981	213	fig|573.44975.peg.3981			hypothetical protein	0.979	0.911	bi (<->)	573.40931.con.0007	2955	213	fig|573.40931.peg.2955			hypothetical protein	0.985	0.911	bi (<->)	573.47033.con.0001	5873	213	fig|573.47033.peg.5873			hypothetical protein	0.979	0.911	bi (<->)	573.47035.con.0001	3859	213	fig|573.47035.peg.3859			hypothetical protein
NC_009648	522	336	fig|272620.9.peg.522	KPN_00512		PLF_570_00003175	PGF_00054569	Sucrose operon repressor ScrR, LacI family	565547	566557	-	bi (<->)	573.44975.con.0018	3983	219	fig|573.44975.peg.3983			Sucrose operon repressor ScrR, LacI family	0.945	0.986	bi (<->)	573.40931.con.0007	2956	334	fig|573.40931.peg.2956			Sucrose operon repressor ScrR, LacI family	1	0.997	bi (<->)	573.47033.con.0001	5872	334	fig|573.47033.peg.5872			Sucrose operon repressor ScrR, LacI family	0.997	0.997	bi (<->)	573.47035.con.0001	3858	334	fig|573.47035.peg.3858			Sucrose operon repressor ScrR, LacI family
NC_009648	523	466	fig|272620.9.peg.523	KPN_00513		PLF_570_00003994	PGF_08147841	Sucrose-6-phosphate hydrolase (EC 3.2.1.26)	566581	567981	-	bi (<->)	573.44975.con.0018	3984	466	fig|573.44975.peg.3984			Sucrose-6-phosphate hydrolase (EC 3.2.1.26)	0.996	0.998	bi (<->)	573.40931.con.0007	2957	466	fig|573.40931.peg.2957			Sucrose-6-phosphate hydrolase (EC 3.2.1.26)	0.989	0.998	bi (<->)	573.47033.con.0001	5871	466	fig|573.47033.peg.5871			Sucrose-6-phosphate hydrolase (EC 3.2.1.26)	0.998	0.998	bi (<->)	573.47035.con.0001	3856	431	fig|573.47035.peg.3856			Sucrose-6-phosphate hydrolase (EC 3.2.1.26)
NC_009648	524	456	fig|272620.9.peg.524	KPN_00514		PLF_570_00002842	PGF_04999141	PTS system, sucrose-specific IIB component (EC 2.7.1.211) / PTS system, sucrose-specific IIC component	567981	569351	-	bi (<->)	573.44975.con.0018	3985	456	fig|573.44975.peg.3985			PTS system, sucrose-specific IIB component (EC 2.7.1.211) / PTS system, sucrose-specific IIC component	1	0.998	bi (<->)	573.40931.con.0007	2958	456	fig|573.40931.peg.2958			PTS system, sucrose-specific IIB component (EC 2.7.1.211) / PTS system, sucrose-specific IIC component	1	0.998	bi (<->)	573.47033.con.0001	5870	456	fig|573.47033.peg.5870			PTS system, sucrose-specific IIB component (EC 2.7.1.211) / PTS system, sucrose-specific IIC component	1	0.998	bi (<->)	573.47035.con.0001	3855	456	fig|573.47035.peg.3855			PTS system, sucrose-specific IIB component (EC 2.7.1.211) / PTS system, sucrose-specific IIC component
NC_009648	525	505	fig|272620.9.peg.525	KPN_00515		PLF_570_00002110	PGF_10358381	Sucrose outer membrane porin	569456	570973	-	bi (<->)	573.44975.con.0018	3986	505	fig|573.44975.peg.3986			Sucrose outer membrane porin	1	0.998	bi (<->)	573.40931.con.0007	2959	505	fig|573.40931.peg.2959			Sucrose outer membrane porin	0.998	0.998	bi (<->)	573.47033.con.0001	5869	509	fig|573.47033.peg.5869			Sucrose outer membrane porin	0.998	0.986	bi (<->)	573.47035.con.0001	3853	430	fig|573.47035.peg.3853			Sucrose outer membrane porin
NC_009648	526	307	fig|272620.9.peg.526	KPN_00516		PLF_570_00003307	PGF_07085092	Fructokinase (EC 2.7.1.4)	571138	572061	-	bi (<->)	573.44975.con.0018	3987	307	fig|573.44975.peg.3987			Fructokinase (EC 2.7.1.4)	0.997	0.997	bi (<->)	573.40931.con.0007	2960	307	fig|573.40931.peg.2960			Fructokinase (EC 2.7.1.4)	0.99	0.997	bi (<->)	573.47033.con.0001	5868	307	fig|573.47033.peg.5868			Fructokinase (EC 2.7.1.4)	0.993	0.997	bi (<->)	573.47035.con.0001	3852	307	fig|573.47035.peg.3852			Fructokinase (EC 2.7.1.4)
NC_009648	527	39	fig|272620.9.peg.527			PLF_570_00004433	PGF_01958310	hypothetical protein	572080	572199	-
NC_009648	528	213	fig|272620.9.peg.528			PLF_570_00003879	PGF_00212145	hypothetical protein	572300	572941	+	bi (<->)	573.44975.con.0018	3988	255	fig|573.44975.peg.3988			hypothetical protein	1	0.831	bi (<->)	573.40931.con.0007	2961	255	fig|573.40931.peg.2961			hypothetical protein	1	0.831	bi (<->)	573.47033.con.0001	5867	255	fig|573.47033.peg.5867			hypothetical protein	1	0.831	bi (<->)	573.47035.con.0001	3851	252	fig|573.47035.peg.3851			hypothetical protein
NC_009648	529	114	fig|272620.9.peg.529			PLF_570_00003979	PGF_00007054	GTPase (EC 3.6.1.-)	573077	573421	+	bi (<->)	573.44975.con.0018	3989	114	fig|573.44975.peg.3989			GTPase (EC 3.6.1.-)	0.991	0.991	bi (<->)	573.40931.con.0007	2962	114	fig|573.40931.peg.2962			GTPase (EC 3.6.1.-)	1	0.991	bi (<->)	573.47033.con.0001	5866	114	fig|573.47033.peg.5866			GTPase (EC 3.6.1.-)	0.982	0.991	bi (<->)	573.47035.con.0001	3850	114	fig|573.47035.peg.3850			GTPase (EC 3.6.1.-)
NC_009648	530	380	fig|272620.9.peg.530	KPN_00517		PLF_570_00004195	PGF_01220487	Membrane fusion component of tripartite multidrug resistance system	573421	574563	+	bi (<->)	573.44975.con.0018	3990	380	fig|573.44975.peg.3990			Membrane fusion component of tripartite multidrug resistance system	0.992	0.997	bi (<->)	573.40931.con.0007	2963	380	fig|573.40931.peg.2963			Membrane fusion component of tripartite multidrug resistance system	0.992	0.997	bi (<->)	573.47033.con.0001	5865	380	fig|573.47033.peg.5865			Membrane fusion component of tripartite multidrug resistance system	0.992	0.997	bi (<->)	573.47035.con.0001	3849	380	fig|573.47035.peg.3849			Membrane fusion component of tripartite multidrug resistance system
NC_009648	531	265	fig|272620.9.peg.531	KPN_00518		PLF_570_00004183	PGF_10300691	ABC transporter, ATP-binding protein (cluster 8, B12/iron complex)	574604	575401	-	bi (<->)	573.44975.con.0044	5115	265	fig|573.44975.peg.5115			ABC transporter, ATP-binding protein (cluster 8, B12/iron complex)	0.992	0.996	bi (<->)	573.40931.con.0007	2964	265	fig|573.40931.peg.2964			ABC transporter, ATP-binding protein (cluster 8, B12/iron complex)	0.992	0.996	bi (<->)	573.47033.con.0001	5864	265	fig|573.47033.peg.5864			ABC transporter, ATP-binding protein (cluster 8, B12/iron complex)	0.996	0.996	uni (->)	573.47035.con.0001	3848	625	fig|573.47035.peg.3848			ABC transporter, permease protein (cluster 8, B12/iron complex)
NC_009648	532	360	fig|272620.9.peg.532	KPN_00519		PLF_570_00003327	PGF_08153726	ABC transporter, permease protein (cluster 8, B12/iron complex)	575398	576480	-	bi (<->)	573.44975.con.0044	5116	360	fig|573.44975.peg.5116			ABC transporter, permease protein (cluster 8, B12/iron complex)	0.997	0.997	bi (<->)	573.40931.con.0007	2965	360	fig|573.40931.peg.2965			ABC transporter, permease protein (cluster 8, B12/iron complex)	0.997	0.997	bi (<->)	573.47033.con.0001	5863	360	fig|573.47033.peg.5863			ABC transporter, permease protein (cluster 8, B12/iron complex)	1	0.997	bi (<->)	573.47035.con.0001	3848	625	fig|573.47035.peg.3848			ABC transporter, permease protein (cluster 8, B12/iron complex)
NC_009648	533	372	fig|272620.9.peg.533	KPN_00520		PLF_570_00003491	PGF_03694933	ABC transporter, substrate-binding protein (cluster 8, B12/iron complex)	576488	577606	-	bi (<->)	573.44975.con.0044	5117	372	fig|573.44975.peg.5117			ABC transporter, substrate-binding protein (cluster 8, B12/iron complex)	0.997	0.997	bi (<->)	573.40931.con.0007	2966	372	fig|573.40931.peg.2966			ABC transporter, substrate-binding protein (cluster 8, B12/iron complex)	0.992	0.997	bi (<->)	573.47033.con.0001	5862	372	fig|573.47033.peg.5862			ABC transporter, substrate-binding protein (cluster 8, B12/iron complex)	1	0.997	bi (<->)	573.47035.con.0001	3847	372	fig|573.47035.peg.3847			ABC transporter, substrate-binding protein (cluster 8, B12/iron complex)
NC_009648	534	129	fig|272620.9.peg.534	KPN_00521		PLF_570_00003139	PGF_07167864	hypothetical protein	577878	578267	+	bi (<->)	573.44975.con.0044	5119	129	fig|573.44975.peg.5119			hypothetical protein	1	0.992	bi (<->)	573.40931.con.0007	2968	129	fig|573.40931.peg.2968			hypothetical protein	1	0.992	bi (<->)	573.47033.con.0001	5860	129	fig|573.47033.peg.5860			hypothetical protein	1	0.992	bi (<->)	573.47035.con.0001	3845	129	fig|573.47035.peg.3845			hypothetical protein
NC_009648	535	151	fig|272620.9.peg.535			PLF_570_00004153	PGF_08225224	hypothetical protein	578447	578902	+	bi (<->)	573.44975.con.0044	5120	151	fig|573.44975.peg.5120			hypothetical protein	1	0.993	bi (<->)	573.40931.con.0007	2969	151	fig|573.40931.peg.2969			hypothetical protein	1	0.993	bi (<->)	573.47033.con.0001	5859	151	fig|573.47033.peg.5859			hypothetical protein	1	0.993	bi (<->)	573.47035.con.0001	3844	151	fig|573.47035.peg.3844			hypothetical protein
NC_009648	536	41	fig|272620.9.peg.536	KPN_00522		PLF_570_00004441	PGF_00225926	hypothetical protein	578967	579092	-	bi (<->)	573.44975.con.0044	5121	55	fig|573.44975.peg.5121			hypothetical protein	0.95	0.709	bi (<->)	573.40931.con.0007	2970	41	fig|573.40931.peg.2970			hypothetical protein	0.976	0.976											bi (<->)	573.47035.con.0001	3843	41	fig|573.47035.peg.3843			hypothetical protein
NC_009648	537	45	fig|272620.9.peg.537			PLF_570_00004540	PGF_00227410	hypothetical protein	579055	579192	+											bi (<->)	573.40931.con.0007	2971	45	fig|573.40931.peg.2971			hypothetical protein	0.978	0.978	bi (<->)	573.47033.con.0001	5858	45	fig|573.47033.peg.5858			hypothetical protein	0.978	0.978	bi (<->)	573.47035.con.0001	3842	45	fig|573.47035.peg.3842			hypothetical protein
NC_009648	538	392	fig|272620.9.peg.538	KPN_00523		PLF_570_00004327	PGF_10543640	N-acyl-L-amino acid amidohydrolase (EC 3.5.1.14)	579408	580586	+	bi (<->)	573.44975.con.0044	5122	392	fig|573.44975.peg.5122			N-acyl-L-amino acid amidohydrolase (EC 3.5.1.14)	0.995	0.997	bi (<->)	573.40931.con.0007	2972	392	fig|573.40931.peg.2972			N-acyl-L-amino acid amidohydrolase (EC 3.5.1.14)	0.99	0.997	bi (<->)	573.47033.con.0001	5857	254	fig|573.47033.peg.5857			N-acyl-L-amino acid amidohydrolase (EC 3.5.1.14)	0.991	0.909	bi (<->)	573.47035.con.0001	3840	226	fig|573.47035.peg.3840			N-acyl-L-amino acid amidohydrolase (EC 3.5.1.14)
NC_009648	539	258	fig|272620.9.peg.539	KPN_00524		PLF_570_00002521	PGF_05873585	ABC transporter, substrate-binding protein (cluster 3, basic aa/glutamine/opines)	580606	581382	+	bi (<->)	573.44975.con.0044	5123	258	fig|573.44975.peg.5123			ABC transporter, substrate-binding protein (cluster 3, basic aa/glutamine/opines)	1	0.996	bi (<->)	573.40931.con.0007	2973	258	fig|573.40931.peg.2973			ABC transporter, substrate-binding protein (cluster 3, basic aa/glutamine/opines)	1	0.996	bi (<->)	573.47033.con.0001	5855	258	fig|573.47033.peg.5855			ABC transporter, substrate-binding protein (cluster 3, basic aa/glutamine/opines)	1	0.996	bi (<->)	573.47035.con.0001	3839	194	fig|573.47035.peg.3839			ABC transporter, substrate-binding protein (cluster 3, basic aa/glutamine/opines)
NC_009648	540	317	fig|272620.9.peg.540	KPN_00525		PLF_570_00003195	PGF_00038913	Aldo/keto reductase, SCO4109 family	581511	582464	+	bi (<->)	573.44975.con.0044	5124	317	fig|573.44975.peg.5124			Aldo/keto reductase, SCO4109 family	1	0.997	bi (<->)	573.40931.con.0007	2974	317	fig|573.40931.peg.2974			Aldo/keto reductase, SCO4109 family	1	0.997	bi (<->)	573.47033.con.0001	5854	317	fig|573.47033.peg.5854			Aldo/keto reductase, SCO4109 family	1	0.997	bi (<->)	573.47035.con.0001	3838	317	fig|573.47035.peg.3838			Aldo/keto reductase, SCO4109 family
NC_009648	541	263	fig|272620.9.peg.541			PLF_570_00004381	PGF_00022035	MoaF protein precursor	583252	584043	-	bi (<->)	573.44975.con.0024	4378	263	fig|573.44975.peg.4378			MoaF protein precursor	0.989	0.996	bi (<->)	573.40931.con.0007	2975	263	fig|573.40931.peg.2975			MoaF protein precursor	0.989	0.996	bi (<->)	573.47033.con.0001	5853	263	fig|573.47033.peg.5853			MoaF protein precursor	0.981	0.996	bi (<->)	573.47035.con.0001	3834	140	fig|573.47035.peg.3834			MoaF protein precursor
NC_009648	542	258	fig|272620.9.peg.542	KPN_00526		PLF_570_00004252	PGF_00022033	MoaE protein	584069	584845	-	bi (<->)	573.44975.con.0024	4377	258	fig|573.44975.peg.4377			MoaE protein	0.977	0.996	bi (<->)	573.40931.con.0007	2976	258	fig|573.40931.peg.2976			MoaE protein	0.988	0.996	bi (<->)	573.47033.con.0001	5851	190	fig|573.47033.peg.5851			MoaE protein	0.976	0.879	bi (<->)	573.47035.con.0001	3831	190	fig|573.47035.peg.3831			MoaE protein
NC_009648	543	577	fig|272620.9.peg.543	KPN_00527		PLF_570_00004323	PGF_07744023	Arylsulfatase (EC 3.1.6.1)	584933	586666	-	bi (<->)	573.44975.con.0024	4376	577	fig|573.44975.peg.4376			Arylsulfatase (EC 3.1.6.1)	0.995	0.998	bi (<->)	573.40931.con.0007	2977	577	fig|573.40931.peg.2977			Arylsulfatase (EC 3.1.6.1)	0.997	0.998	bi (<->)	573.47033.con.0001	5850	572	fig|573.47033.peg.5850			Arylsulfatase (EC 3.1.6.1)	1	0.998	bi (<->)	573.47035.con.0001	3829	329	fig|573.47035.peg.3829			Arylsulfatase (EC 3.1.6.1)
NC_009648	544	395	fig|272620.9.peg.544	KPN_00528		PLF_570_00004333	PGF_00040310	Putative arylsulfatase regulator	586711	587898	-	bi (<->)	573.44975.con.0024	4375	395	fig|573.44975.peg.4375			Putative arylsulfatase regulator	0.995	0.997	bi (<->)	573.40931.con.0007	2978	395	fig|573.40931.peg.2978			Putative arylsulfatase regulator	0.992	0.997	bi (<->)	573.47033.con.0001	5849	294	fig|573.47033.peg.5849			Putative arylsulfatase regulator	0.986	0.993	bi (<->)	573.47035.con.0001	3828	395	fig|573.47035.peg.3828			Putative arylsulfatase regulator
NC_009648	545	182	fig|272620.9.peg.545	KPN_00529		PLF_570_00004165	PGF_03962591	Monoamine regulon transcriptional regulator	588459	589007	+	bi (<->)	573.44975.con.0024	4374	227	fig|573.44975.peg.4374			Monoamine regulon transcriptional regulator	0.995	0.797	bi (<->)	573.40931.con.0007	2979	227	fig|573.40931.peg.2979			Monoamine regulon transcriptional regulator	0.995	0.797	bi (<->)	573.47033.con.0001	5847	227	fig|573.47033.peg.5847			Monoamine regulon transcriptional regulator	0.995	0.797	bi (<->)	573.47035.con.0001	3826	227	fig|573.47035.peg.3826			Monoamine regulon transcriptional regulator
NC_009648	546	321	fig|272620.9.peg.546			PLF_570_00009463	PGF_09996723	Uncharacterized MFS-type transporter	589125	590090	+	bi (<->)	573.44975.con.0024	4373	390	fig|573.44975.peg.4373			Uncharacterized MFS-type transporter	0.964	0.713	bi (<->)	573.40931.con.0007	2980	390	fig|573.40931.peg.2980			Uncharacterized MFS-type transporter	0.968	0.713	bi (<->)	573.47033.con.0001	5846	390	fig|573.47033.peg.5846			Uncharacterized MFS-type transporter	0.971	0.713	bi (<->)	573.47035.con.0001	3825	390	fig|573.47035.peg.3825			Uncharacterized MFS-type transporter
NC_009648	547	90	fig|272620.9.peg.547			PLF_570_00009463	PGF_09996723	Uncharacterized MFS-type transporter	590059	590331	+
NC_009648	548	371	fig|272620.9.peg.548	KPN_00530		PLF_570_00008175	PGF_10542907	Deacetylases, including yeast histone deacetylase and acetoin utilization protein	590348	591463	+	bi (<->)	573.44975.con.0024	4372	371	fig|573.44975.peg.4372			Deacetylases, including yeast histone deacetylase and acetoin utilization protein	0.995	0.995	bi (<->)	573.40931.con.0007	2981	371	fig|573.40931.peg.2981			Deacetylases, including yeast histone deacetylase and acetoin utilization protein	0.989	0.995	bi (<->)	573.47033.con.0001	5845	371	fig|573.47033.peg.5845			Deacetylases, including yeast histone deacetylase and acetoin utilization protein	0.992	0.997	bi (<->)	573.47035.con.0001	3824	217	fig|573.47035.peg.3824			Deacetylases, including yeast histone deacetylase and acetoin utilization protein
NC_009648	549	197	fig|272620.9.peg.549	KPN_00531		PLF_570_00004175	PGF_03919420	hypothetical protein	591470	592063	-	bi (<->)	573.44975.con.0024	4369	180	fig|573.44975.peg.4369			hypothetical protein	0.983	0.989	bi (<->)	573.40931.con.0007	2984	180	fig|573.40931.peg.2984			hypothetical protein	0.972	0.983	bi (<->)	573.47033.con.0001	5843	134	fig|573.47033.peg.5843			hypothetical protein	0.985	0.978	bi (<->)	573.47035.con.0001	3822	122	fig|573.47035.peg.3822			hypothetical protein
NC_009648	550	499	fig|272620.9.peg.550	KPN_00532		PLF_570_00004144	PGF_00778630	Uncharacterized amino acid permease, GabP family	592041	593540	-	bi (<->)	573.44975.con.0024	4368	499	fig|573.44975.peg.4368			Uncharacterized amino acid permease, GabP family	1	0.998	bi (<->)	573.40931.con.0007	2985	499	fig|573.40931.peg.2985			Uncharacterized amino acid permease, GabP family	1	0.998	bi (<->)	573.47033.con.0001	5842	499	fig|573.47033.peg.5842			Uncharacterized amino acid permease, GabP family	1	0.385	bi (<->)	573.47035.con.0001	3819	312	fig|573.47035.peg.3819			Uncharacterized amino acid permease, GabP family
NC_009648	551	121	fig|272620.9.peg.551	KPN_00533		PLF_570_00004248	PGF_00143941	hypothetical protein	593917	594282	-	bi (<->)	573.44975.con.0024	4366	121	fig|573.44975.peg.4366			hypothetical protein	1	0.992	bi (<->)	573.40931.con.0007	2987	121	fig|573.40931.peg.2987			hypothetical protein	1	0.992	bi (<->)	573.47033.con.0001	5840	121	fig|573.47033.peg.5840			hypothetical protein	1	0.992	bi (<->)	573.47035.con.0001	3816	90	fig|573.47035.peg.3816			hypothetical protein
NC_009648	552	433	fig|272620.9.peg.552	KPN_00534		PLF_570_00004145	PGF_00042795	Putative oxidoreductase	594296	595597	-	bi (<->)	573.44975.con.0024	4365	433	fig|573.44975.peg.4365			Putative oxidoreductase	1	0.998	bi (<->)	573.40931.con.0007	2988	433	fig|573.40931.peg.2988			Putative oxidoreductase	1	0.998	bi (<->)	573.47033.con.0001	5838	332	fig|573.47033.peg.5838			Putative oxidoreductase	1	0.985	bi (<->)	573.47035.con.0001	3815	270	fig|573.47035.peg.3815			Putative oxidoreductase
NC_009648	553	494	fig|272620.9.peg.553	KPN_00535		PLF_570_00003970	PGF_07597988	Aldehyde dehydrogenase (EC 1.2.1.3)	595756	597240	+	bi (<->)	573.44975.con.0024	4364	494	fig|573.44975.peg.4364			Aldehyde dehydrogenase (EC 1.2.1.3)	0.998	0.998	bi (<->)	573.40931.con.0007	2989	494	fig|573.40931.peg.2989			Aldehyde dehydrogenase (EC 1.2.1.3)	0.996	0.998	bi (<->)	573.47033.con.0001	5837	279	fig|573.47033.peg.5837			Aldehyde dehydrogenase (EC 1.2.1.3)	0.993	0.971	bi (<->)	573.47035.con.0001	3813	234	fig|573.47035.peg.3813			Aldehyde dehydrogenase (EC 1.2.1.3)
NC_009648	554	177	fig|272620.9.peg.554			PLF_570_00129028	PGF_08225224	hypothetical protein	597635	598168	+	uni (->)	573.44975.con.0024	4363	360	fig|573.44975.peg.4363			Putative periplasmic protein	1	0.456	uni (->)	573.40931.con.0007	2990	360	fig|573.40931.peg.2990			Putative periplasmic protein	0.994	0.456	uni (->)	573.47033.con.0001	5835	360	fig|573.47033.peg.5835			Putative periplasmic protein	1	0.456	uni (->)	573.47035.con.0001	3809	307	fig|573.47035.peg.3809			Putative periplasmic protein
NC_009648	555	189	fig|272620.9.peg.555			PLF_570_00004060	PGF_07794905	Putative periplasmic protein	598147	598716	+	bi (<->)	573.44975.con.0024	4363	360	fig|573.44975.peg.4363			Putative periplasmic protein	0.984	0.522	bi (<->)	573.40931.con.0007	2990	360	fig|573.40931.peg.2990			Putative periplasmic protein	0.995	0.522	bi (<->)	573.47033.con.0001	5835	360	fig|573.47033.peg.5835			Putative periplasmic protein	0.989	0.522	bi (<->)	573.47035.con.0001	3809	307	fig|573.47035.peg.3809			Putative periplasmic protein
NC_009648	556	732	fig|272620.9.peg.556	KPN_00536		PLF_570_00004107	PGF_10317782	Ferrichrome-iron receptor	598776	600974	+	bi (<->)	573.44975.con.0024	4362	732	fig|573.44975.peg.4362			Ferrichrome-iron receptor	0.995	0.999	bi (<->)	573.40931.con.0007	2991	732	fig|573.40931.peg.2991			Ferrichrome-iron receptor	0.996	0.999	bi (<->)	573.47033.con.0001	5834	736	fig|573.47033.peg.5834			Ferrichrome-iron receptor	0.996	0.993	bi (<->)	573.47035.con.0001	3808	713	fig|573.47035.peg.3808			Ferrichrome-iron receptor
NC_009648	557	458	fig|272620.9.peg.557	KPN_00537		PLF_570_00003023	PGF_00033073	Phenylalanine-specific permease	601082	602458	+	bi (<->)	573.44975.con.0024	4361	458	fig|573.44975.peg.4361			Phenylalanine-specific permease	0.993	0.998	bi (<->)	573.40931.con.0007	2992	458	fig|573.40931.peg.2992			Phenylalanine-specific permease	1	0.998	bi (<->)	573.47033.con.0001	5833	458	fig|573.47033.peg.5833			Phenylalanine-specific permease	1	0.998	bi (<->)	573.47035.con.0001	3807	458	fig|573.47035.peg.3807			Phenylalanine-specific permease
NC_009648	558	401	fig|272620.9.peg.558	KPN_00538		PLF_570_00003294	PGF_08012109	Uncharacterized transporter KPN_00538, MFS-type	602646	603851	+	bi (<->)	573.44975.con.0024	4360	413	fig|573.44975.peg.4360			Uncharacterized transporter KPN_00538, MFS-type	0.998	0.969	bi (<->)	573.40931.con.0007	2993	413	fig|573.40931.peg.2993			Uncharacterized transporter KPN_00538, MFS-type	0.995	0.969	bi (<->)	573.47033.con.0001	5832	413	fig|573.47033.peg.5832			Uncharacterized transporter KPN_00538, MFS-type	0.995	0.969	bi (<->)	573.47035.con.0001	3806	255	fig|573.47035.peg.3806			Uncharacterized transporter KPN_00538, MFS-type
NC_009648	559	340	fig|272620.9.peg.559	KPN_00539		PLF_570_00080853	PGF_00014399	Xylose isomerase-like TIM-barrel protein KPN_00539	603868	604890	+	bi (<->)	573.44975.con.0024	4359	340	fig|573.44975.peg.4359			Xylose isomerase-like TIM-barrel protein KPN_00539	0.994	0.997	bi (<->)	573.40931.con.0007	2994	340	fig|573.40931.peg.2994			Xylose isomerase-like TIM-barrel protein KPN_00539	0.991	0.997	bi (<->)	573.47033.con.0001	5829	144	fig|573.47033.peg.5829			Xylose isomerase-like TIM-barrel protein KPN_00539	0.993	0.993	bi (<->)	573.47035.con.0001	3803	144	fig|573.47035.peg.3803			Xylose isomerase-like TIM-barrel protein KPN_00539
NC_009648	560	383	fig|272620.9.peg.560	KPN_00540		PLF_570_00003368	PGF_02608980	Oxidoreductase	604892	606043	+	bi (<->)	573.44975.con.0024	4358	383	fig|573.44975.peg.4358			Oxidoreductase	0.984	0.997	bi (<->)	573.40931.con.0007	2995	383	fig|573.40931.peg.2995			Oxidoreductase	0.99	0.997	bi (<->)	573.47033.con.0001	5828	229	fig|573.47033.peg.5828			Oxidoreductase	0.977	0.956	bi (<->)	573.47035.con.0001	3802	356	fig|573.47035.peg.3802			Oxidoreductase
NC_009648	561	138	fig|272620.9.peg.561	KPN_00541		PLF_570_00003301	PGF_00087634	hypothetical protein	606063	606479	-	bi (<->)	573.44975.con.0024	4357	187	fig|573.44975.peg.4357			hypothetical protein	0.986	0.733	bi (<->)	573.40931.con.0007	2996	187	fig|573.40931.peg.2996			hypothetical protein	0.978	0.733	bi (<->)	573.47033.con.0001	5825	138	fig|573.47033.peg.5825			hypothetical protein	1	0.993	bi (<->)	573.47035.con.0001	3801	187	fig|573.47035.peg.3801			hypothetical protein
NC_009648	562	326	fig|272620.9.peg.562	KPN_00542		PLF_570_00066818	PGF_02752465	Transcriptional regulator KPN_00542, LacI family	606728	607708	+	bi (<->)	573.44975.con.0024	4356	326	fig|573.44975.peg.4356			Transcriptional regulator KPN_00542, LacI family	0.997	0.997	bi (<->)	573.40931.con.0007	2997	326	fig|573.40931.peg.2997			Transcriptional regulator KPN_00542, LacI family	0.994	0.997	uni (->)	573.47033.con.0001	1003	342	fig|573.47033.peg.1003			Transcriptional (co)regulator CytR	0.341	0.95	bi (<->)	573.47035.con.0001	3800	209	fig|573.47035.peg.3800			Transcriptional regulator KPN_00542, LacI family
NC_009648	563	414	fig|272620.9.peg.563	KPN_00543	ybdG	PLF_570_00060957	PGF_01781129	Miniconductance mechanosensitive channel YbdG	607712	608956	-	bi (<->)	573.44975.con.0024	4355	414	fig|573.44975.peg.4355			Miniconductance mechanosensitive channel YbdG	1	0.998	bi (<->)	573.40931.con.0007	2998	414	fig|573.40931.peg.2998			Miniconductance mechanosensitive channel YbdG	1	0.998	bi (<->)	573.47033.con.0001	5822	414	fig|573.47033.peg.5822			Miniconductance mechanosensitive channel YbdG	0.998	0.998	bi (<->)	573.47035.con.0001	3798	414	fig|573.47035.peg.3798			Miniconductance mechanosensitive channel YbdG
NC_009648	564	475	fig|272620.9.peg.564			PLF_570_00004269	PGF_09996723	Uncharacterized MFS-type transporter	609027	610454	-	bi (<->)	573.44975.con.0024	4354	475	fig|573.44975.peg.4354			Uncharacterized MFS-type transporter	1	0.998	bi (<->)	573.40931.con.0007	2999	475	fig|573.40931.peg.2999			Uncharacterized MFS-type transporter	0.998	0.998	bi (<->)	573.47033.con.0001	5820	310	fig|573.47033.peg.5820			Uncharacterized MFS-type transporter	0.997	0.971	bi (<->)	573.47035.con.0001	3797	265	fig|573.47035.peg.3797			Uncharacterized MFS-type transporter
NC_009648	565	288	fig|272620.9.peg.565	KPN_00544		PLF_570_00004367	PGF_00335307	hypothetical protein	610563	611429	+	bi (<->)	573.44975.con.0024	4353	288	fig|573.44975.peg.4353			hypothetical protein	0.993	0.997	bi (<->)	573.40931.con.0007	3000	288	fig|573.40931.peg.3000			hypothetical protein	0.997	0.997	bi (<->)	573.47033.con.0001	5819	223	fig|573.47033.peg.5819			hypothetical protein	1	0.874	bi (<->)	573.47035.con.0001	3795	288	fig|573.47035.peg.3795			hypothetical protein
NC_009648	566	344	fig|272620.9.peg.566	KPN_00545		PLF_570_00004000	PGF_08225224	hypothetical protein	612096	613130	+	bi (<->)	573.44975.con.0024	4352	347	fig|573.44975.peg.4352			hypothetical protein	0.985	0.98	bi (<->)	573.40931.con.0007	3001	347	fig|573.40931.peg.3001			hypothetical protein	0.991	0.98	bi (<->)	573.47033.con.0001	5816	214	fig|573.47033.peg.5816			hypothetical protein	0.988	0.794	bi (<->)	573.47035.con.0001	3793	351	fig|573.47035.peg.3793			hypothetical protein
NC_009648	567	909	fig|272620.9.peg.567	KPN_00546		PLF_570_00004485	PGF_00041563	Putative inner membrane protein	613227	615956	+	uni (->)	573.44975.con.0004	1897	921	fig|573.44975.peg.1897			RpoN-dependent transcriptional activator of GfrABCDEF operon, NtrC family	0.329	0.963	uni (->)	573.40931.con.0009	3628	921	fig|573.40931.peg.3628			RpoN-dependent transcriptional activator of GfrABCDEF operon, NtrC family	0.329	0.963	uni (->)	573.47033.con.0001	325	921	fig|573.47033.peg.325			RpoN-dependent transcriptional activator of GfrABCDEF operon, NtrC family	0.329	0.963
NC_009648	568	328	fig|272620.9.peg.568	KPN_00547		PLF_570_00004606	PGF_12956821	hypothetical protein	616009	616995	-	uni (->)	573.44975.con.0004	1891	336	fig|573.44975.peg.1891			Glucoselysine-6-phosphate deglycase	0.255	0.943	uni (->)	573.40931.con.0009	3622	336	fig|573.40931.peg.3622			Glucoselysine-6-phosphate deglycase	0.255	0.943	bi (<->)	573.47033.con.0002	6520	345	fig|573.47033.peg.6520			Putative glucosamine-fructose-6-phosphate aminotransferase	0.297	0.872	uni (->)	573.47035.con.0001	4768	164	fig|573.47035.peg.4768			Glucoselysine-6-phosphate deglycase
NC_009648	569	353	fig|272620.9.peg.569	KPN_00548		PLF_570_00004597	PGF_00773249	putative glucosamine-fructose-6-phosphate aminotransferase	617060	618121	-	uni (->)	573.44975.con.0004	1892	353	fig|573.44975.peg.1892			Fructoselysine-6-phosphate deglycase	0.29	0.975	uni (->)	573.40931.con.0009	3623	353	fig|573.40931.peg.3623			Fructoselysine-6-phosphate deglycase	0.29	0.975	uni (->)	573.47033.con.0001	320	353	fig|573.47033.peg.320			Fructoselysine-6-phosphate deglycase	0.293	0.975	uni (->)	573.47035.con.0001	4770	349	fig|573.47035.peg.4770			Fructoselysine-6-phosphate deglycase
NC_009648	570	284	fig|272620.9.peg.570	KPN_00549		PLF_570_00004612	PGF_00644224	PTS system, mannose-specific IID component	618139	618993	-	uni (->)	573.44975.con.0004	1893	283	fig|573.44975.peg.1893			PTS system, fructoselysine/glucoselysine-specific IID component	0.515	0.958	uni (->)	573.40931.con.0009	3624	283	fig|573.40931.peg.3624			PTS system, fructoselysine/glucoselysine-specific IID component	0.515	0.958	uni (->)	573.47033.con.0001	321	283	fig|573.47033.peg.321			PTS system, fructoselysine/glucoselysine-specific IID component	0.511	0.958	uni (->)	573.47035.con.0001	893	283	fig|573.47035.peg.893			PTS system, mannose-specific IID component
NC_009648	571	222	fig|272620.9.peg.571	KPN_00550		PLF_570_00004611	PGF_01653368	PTS system, mannose-specific IIC component	618996	619664	-	uni (->)	573.44975.con.0004	1894	259	fig|573.44975.peg.1894			PTS system, fructoselysine/glucoselysine-specific IIC component	0.406	0.811	uni (->)	573.40931.con.0009	3625	259	fig|573.40931.peg.3625			PTS system, fructoselysine/glucoselysine-specific IIC component	0.406	0.811	uni (->)	573.47033.con.0001	322	259	fig|573.47033.peg.322			PTS system, fructoselysine/glucoselysine-specific IIC component	0.41	0.811	uni (->)	573.47035.con.0001	4773	259	fig|573.47035.peg.4773			PTS system, fructoselysine/glucoselysine-specific IIC component
NC_009648	572	156	fig|272620.9.peg.572	KPN_00551		PLF_570_00004599	PGF_08661804	PTS system, mannose-specific IIB component (EC 2.7.1.191)	619754	620224	-	uni (->)	573.44975.con.0004	1895	156	fig|573.44975.peg.1895			PTS system, fructoselysine/glucoselysine-specific IIB component	0.362	0.968	uni (->)	573.40931.con.0009	3626	156	fig|573.40931.peg.3626			PTS system, fructoselysine/glucoselysine-specific IIB component	0.362	0.968	uni (->)	573.47033.con.0001	323	156	fig|573.47033.peg.323			PTS system, fructoselysine/glucoselysine-specific IIB component	0.355	0.968	uni (->)	573.47035.con.0001	4774	156	fig|573.47035.peg.4774			PTS system, fructoselysine/glucoselysine-specific IIB component
NC_009648	573	144	fig|272620.9.peg.573	KPN_00552		PLF_570_00004610	PGF_00029783	PTS system, mannose-specific IIA component (EC 2.7.1.191)	620217	620651	-	uni (->)	573.44975.con.0004	1896	140	fig|573.44975.peg.1896			PTS system, fructoselysine/glucoselysine-specific IIA component	0.364	0.907	uni (->)	573.40931.con.0009	3627	140	fig|573.40931.peg.3627			PTS system, fructoselysine/glucoselysine-specific IIA component	0.364	0.907	uni (->)	573.47033.con.0001	324	140	fig|573.47033.peg.324			PTS system, fructoselysine/glucoselysine-specific IIA component	0.364	0.907	uni (->)	573.47035.con.0001	4776	97	fig|573.47035.peg.4776			PTS system, fructoselysine/glucoselysine-specific IIA component
NC_009648	574	217	fig|272620.9.peg.574	KPN_00553	nfnB	PLF_570_00003371	PGF_00028947	Oxygen-insensitive NAD(P)H nitroreductase (EC 1.-.-.-) / Dihydropteridine reductase (EC 1.5.1.34)	620899	621552	-	bi (<->)	573.44975.con.0024	4349	217	fig|573.44975.peg.4349			Oxygen-insensitive NAD(P)H nitroreductase (EC 1.-.-.-) / Dihydropteridine reductase (EC 1.5.1.34)	0.991	0.995	bi (<->)	573.40931.con.0007	3004	217	fig|573.40931.peg.3004			Oxygen-insensitive NAD(P)H nitroreductase (EC 1.-.-.-) / Dihydropteridine reductase (EC 1.5.1.34)	0.995	0.995	bi (<->)	573.47033.con.0001	5813	202	fig|573.47033.peg.5813			Oxygen-insensitive NAD(P)H nitroreductase (EC 1.-.-.-) / Dihydropteridine reductase (EC 1.5.1.34)	0.995	0.975	bi (<->)	573.47035.con.0001	3789	202	fig|573.47035.peg.3789			Oxygen-insensitive NAD(P)H nitroreductase (EC 1.-.-.-) / Dihydropteridine reductase (EC 1.5.1.34)
NC_009648	575	122	fig|272620.9.peg.575	KPN_00554	ybdF	PLF_570_00036868	PGF_00065417	Uncharacterized protein YbdF	621672	622040	-	bi (<->)	573.44975.con.0024	4348	122	fig|573.44975.peg.4348			Uncharacterized protein YbdF	1	0.992	bi (<->)	573.40931.con.0007	3005	122	fig|573.40931.peg.3005			Uncharacterized protein YbdF	1	0.992	bi (<->)	573.47033.con.0001	5812	156	fig|573.47033.peg.5812			Uncharacterized protein YbdF	0.991	0.724	bi (<->)	573.47035.con.0001	3788	122	fig|573.47035.peg.3788			Uncharacterized protein YbdF
NC_009648	576	193	fig|272620.9.peg.576	KPN_00555		PLF_570_00003036	PGF_07182652	Transcriptional regulator, AcrR family	622040	622621	-	bi (<->)	573.44975.con.0024	4347	193	fig|573.44975.peg.4347			Transcriptional regulator, AcrR family	1	0.995	bi (<->)	573.40931.con.0007	3006	193	fig|573.40931.peg.3006			Transcriptional regulator, AcrR family	1	0.995	bi (<->)	573.47033.con.0001	5811	193	fig|573.47033.peg.5811			Transcriptional regulator, AcrR family	1	0.995	bi (<->)	573.47035.con.0001	3787	193	fig|573.47035.peg.3787			Transcriptional regulator, AcrR family
NC_009648	577	371	fig|272620.9.peg.577			PLF_570_00004218	PGF_00823314	beta-lactamase domain protein	622801	623916	+	bi (<->)	573.44975.con.0024	4346	366	fig|573.44975.peg.4346			beta-lactamase domain protein	0.997	0.997	bi (<->)	573.40931.con.0007	3007	366	fig|573.40931.peg.3007			beta-lactamase domain protein	1	0.997	bi (<->)	573.47033.con.0001	5810	366	fig|573.47033.peg.5810			beta-lactamase domain protein	1	0.997	bi (<->)	573.47035.con.0001	3785	231	fig|573.47035.peg.3785			beta-lactamase domain protein
NC_009648	578	113	fig|272620.9.peg.578	KPN_00556		PLF_570_00003334	PGF_00057518	Transcriptional activator RamA	623947	624288	+	bi (<->)	573.44975.con.0024	4345	113	fig|573.44975.peg.4345			Transcriptional activator RamA	1	0.991	bi (<->)	573.40931.con.0007	3008	113	fig|573.40931.peg.3008			Transcriptional activator RamA	1	0.991	bi (<->)	573.47033.con.0001	5809	113	fig|573.47033.peg.5809			Transcriptional activator RamA	1	0.991	bi (<->)	573.47035.con.0001	3783	113	fig|573.47035.peg.3783			Transcriptional activator RamA
NC_009648	579	82	fig|272620.9.peg.579	KPN_00557	ybdJ	PLF_570_00004174	PGF_00064747	Uncharacterized inner membrane protein YbdJ	624306	624554	-	bi (<->)	573.44975.con.0024	4344	82	fig|573.44975.peg.4344			Uncharacterized inner membrane protein YbdJ	1	0.988	bi (<->)	573.40931.con.0007	3009	82	fig|573.40931.peg.3009			Uncharacterized inner membrane protein YbdJ	1	0.988	bi (<->)	573.47033.con.0001	5808	82	fig|573.47033.peg.5808			Uncharacterized inner membrane protein YbdJ	1	0.988	bi (<->)	573.47035.con.0001	3782	39	fig|573.47035.peg.3782			Uncharacterized inner membrane protein YbdJ
NC_009648	580	44	fig|272620.9.peg.580			PLF_570_00004456	PGF_01958314	hypothetical protein	624930	625064	-																															bi (<->)	573.47035.con.0001	3779	44	fig|573.47035.peg.3779			hypothetical protein
NC_009648	581	907	fig|272620.9.peg.581	KPN_00559		PLF_570_00004072	PGF_00022840	ATPase, P-type (transporting), HAD superfamily, subfamily IC	625057	627780	+	bi (<->)	573.44975.con.0024	4342	907	fig|573.44975.peg.4342			ATPase, P-type (transporting), HAD superfamily, subfamily IC	0.998	0.999	bi (<->)	573.40931.con.0007	3011	907	fig|573.40931.peg.3011			ATPase, P-type (transporting), HAD superfamily, subfamily IC	1	0.999	uni (->)	573.47033.con.0001	5503	701	fig|573.47033.peg.5503			ATPase, P-type (transporting), HAD superfamily, subfamily IC	0.751	0.846	uni (->)	573.47035.con.0001	3430	698	fig|573.47035.peg.3430			ATPase, P-type (transporting), HAD superfamily, subfamily IC
NC_009648	582	359	fig|272620.9.peg.582	KPN_00560		PLF_570_00004298	PGF_10509026	RND efflux system, membrane fusion protein	627833	628912	+	bi (<->)	573.44975.con.0024	4341	359	fig|573.44975.peg.4341			RND efflux system, membrane fusion protein	0.992	0.997	bi (<->)	573.40931.con.0007	3012	359	fig|573.40931.peg.3012			RND efflux system, membrane fusion protein	0.989	0.997	bi (<->)	573.47033.con.0001	5803	359	fig|573.47033.peg.5803			RND efflux system, membrane fusion protein	0.994	0.997	bi (<->)	573.47035.con.0001	3775	359	fig|573.47035.peg.3775			RND efflux system, membrane fusion protein
NC_009648	583	1030	fig|272620.9.peg.583	KPN_00561		PLF_570_00004090	PGF_05237064	RND efflux system, inner membrane transporter	628926	632018	+	bi (<->)	573.44975.con.0024	4340	1030	fig|573.44975.peg.4340			RND efflux system, inner membrane transporter	0.997	0.999	bi (<->)	573.40931.con.0007	3013	1030	fig|573.40931.peg.3013			RND efflux system, inner membrane transporter	0.996	0.999	bi (<->)	573.47033.con.0001	5800	811	fig|573.47033.peg.5800			RND efflux system, inner membrane transporter	0.994	0.999	bi (<->)	573.47035.con.0001	3774	554	fig|573.47035.peg.3774			RND efflux system, inner membrane transporter
NC_009648	584	239	fig|272620.9.peg.584	KPN_00562		PLF_570_00003220	PGF_00186169	UPF0386 protein YjhX	632367	633086	-	bi (<->)	573.44975.con.0024	4339	239	fig|573.44975.peg.4339			UPF0386 protein YjhX	0.992	0.996	bi (<->)	573.40931.con.0004	1914	239	fig|573.40931.peg.1914			UPF0386 protein YjhX	0.992	0.996	bi (<->)	573.47033.con.0001	5799	235	fig|573.47033.peg.5799			UPF0386 protein YjhX	0.986	0.923	bi (<->)	573.47035.con.0001	3769	93	fig|573.47035.peg.3769			UPF0386 protein YjhX
NC_009648	585	371	fig|272620.9.peg.585	KPN_00563		PLF_570_00003373	PGF_00040888	Glutamate--cysteine ligase-like protein YbdK	633134	634249	-	bi (<->)	573.44975.con.0024	4338	371	fig|573.44975.peg.4338			Glutamate--cysteine ligase-like protein YbdK	0.997	0.997	bi (<->)	573.40931.con.0004	1913	371	fig|573.40931.peg.1913			Glutamate--cysteine ligase-like protein YbdK	0.997	0.997	bi (<->)	573.47033.con.0001	5797	244	fig|573.47033.peg.5797			Glutamate--cysteine ligase-like protein YbdK	1	0.996
NC_009648	586	555	fig|272620.9.peg.586	KPN_00564		PLF_570_00005576	PGF_09108724	ABC transporter, substrate-binding protein (cluster 5, nickel/peptides/opines)	634576	636243	+	bi (<->)	573.44975.con.0024	4337	555	fig|573.44975.peg.4337			ABC transporter, substrate-binding protein (cluster 5, nickel/peptides/opines)	0.995	0.998	uni (->)	573.40931.con.0005	1977	544	fig|573.40931.peg.1977			Oligopeptide ABC transporter, substrate-binding protein OppA (TC 3.A.1.5.1)	0.234	0.952	bi (<->)	573.47033.con.0001	5796	461	fig|573.47033.peg.5796			ABC transporter, substrate-binding protein (cluster 5, nickel/peptides/opines)	0.989	0.963	bi (<->)	573.47035.con.0001	3764	541	fig|573.47035.peg.3764			ABC transporter, substrate-binding protein (cluster 5, nickel/peptides/opines)
NC_009648	587	317	fig|272620.9.peg.587	KPN_00565		PLF_570_00005428	PGF_07935890	ABC transporter, permease protein 1 (cluster 5, nickel/peptides/opines)	636262	637215	+	bi (<->)	573.44975.con.0024	4336	317	fig|573.44975.peg.4336			ABC transporter, permease protein 1 (cluster 5, nickel/peptides/opines)	1	0.997	uni (->)	573.40931.con.0004	1625	306	fig|573.40931.peg.1625			Oligopeptide transport permease protein OppB-like @ Glutathione ABC transporter, permease protein GsiC	0.37	0.99	bi (<->)	573.47033.con.0001	5795	317	fig|573.47033.peg.5795			ABC transporter, permease protein 1 (cluster 5, nickel/peptides/opines)	0.997	0.997	bi (<->)	573.47035.con.0001	3763	314	fig|573.47035.peg.3763			ABC transporter, permease protein 1 (cluster 5, nickel/peptides/opines)
NC_009648	588	297	fig|272620.9.peg.588	KPN_00566		PLF_570_00005584	PGF_10565701	ABC transporter, permease protein 2 (cluster 5, nickel/peptides/opines)	637218	638111	+	bi (<->)	573.44975.con.0024	4335	297	fig|573.44975.peg.4335			ABC transporter, permease protein 2 (cluster 5, nickel/peptides/opines)	1	0.997	uni (->)	573.40931.con.0004	1624	303	fig|573.40931.peg.1624			Oligopeptide transport permease protein OppC-like @ Glutathione ABC transporter, permease protein GsiD	0.383	0.901	bi (<->)	573.47033.con.0001	5794	297	fig|573.47033.peg.5794			ABC transporter, permease protein 2 (cluster 5, nickel/peptides/opines)	0.943	0.997	bi (<->)	573.47035.con.0001	3762	297	fig|573.47035.peg.3762			ABC transporter, permease protein 2 (cluster 5, nickel/peptides/opines)
NC_009648	589	345	fig|272620.9.peg.589	KPN_00567		PLF_570_00005574	PGF_08284191	ABC transporter, ATP-binding protein (cluster 5, nickel/peptides/opines)	638115	639152	+	bi (<->)	573.44975.con.0024	4334	345	fig|573.44975.peg.4334			ABC transporter, ATP-binding protein (cluster 5, nickel/peptides/opines)	0.988	0.997	uni (->)	573.40931.con.0006	2484	337	fig|573.40931.peg.2484			Dipeptide ABC transporter, ATP-binding protein DppF (TC 3.A.1.5.2)	0.453	0.932	bi (<->)	573.47033.con.0001	5793	307	fig|573.47033.peg.5793			ABC transporter, ATP-binding protein (cluster 5, nickel/peptides/opines)	0.986	0.925	bi (<->)	573.47035.con.0001	3760	206	fig|573.47035.peg.3760			ABC transporter, ATP-binding protein (cluster 5, nickel/peptides/opines)
NC_009648	590	336	fig|272620.9.peg.590	KPN_00568		PLF_570_00005440	PGF_08284191	ABC transporter, ATP-binding protein (cluster 5, nickel/peptides/opines)	639142	640152	+	bi (<->)	573.44975.con.0024	4333	336	fig|573.44975.peg.4333			ABC transporter, ATP-binding protein (cluster 5, nickel/peptides/opines)	0.994	0.997	uni (->)	573.40931.con.0005	2169	326	fig|573.40931.peg.2169			ABC transporter, ATP-binding protein (cluster 5, nickel/peptides/opines)	0.454	0.954	bi (<->)	573.47033.con.0001	5790	218	fig|573.47033.peg.5790			ABC transporter, ATP-binding protein (cluster 5, nickel/peptides/opines)	0.995	0.995	bi (<->)	573.47035.con.0001	3757	171	fig|573.47035.peg.3757			ABC transporter, ATP-binding protein (cluster 5, nickel/peptides/opines)
NC_009648	591	422	fig|272620.9.peg.591	KPN_00569		PLF_570_00005427	PGF_03226829	Beta-ureidopropionase (EC 3.5.1.6)	640250	641518	+	bi (<->)	573.44975.con.0024	4332	422	fig|573.44975.peg.4332			Beta-ureidopropionase (EC 3.5.1.6)	0.991	0.998	uni (->)	573.40931.con.0012	4404	412	fig|573.40931.peg.4404			amidase, hydantoinase/carbamoylase family( EC:3.5.1.87 )	0.456	0.981	bi (<->)	573.47033.con.0001	5789	422	fig|573.47033.peg.5789			Beta-ureidopropionase (EC 3.5.1.6)	0.998	0.998	bi (<->)	573.47035.con.0001	3755	357	fig|573.47035.peg.3755			Beta-ureidopropionase (EC 3.5.1.6)
NC_009648	592	284	fig|272620.9.peg.592			PLF_570_00115613	PGF_07201805	Permease of the drug/metabolite transporter (DMT) superfamily	641622	642476	-	bi (<->)	573.44975.con.0024	4331	307	fig|573.44975.peg.4331			Permease of the drug/metabolite transporter (DMT) superfamily	0.982	0.922	bi (<->)	573.40931.con.0004	1912	307	fig|573.40931.peg.1912			Permease of the drug/metabolite transporter (DMT) superfamily	0.954	0.922	bi (<->)	573.47033.con.0001	5788	307	fig|573.47033.peg.5788			Permease of the drug/metabolite transporter (DMT) superfamily	0.982	0.922	bi (<->)	573.47035.con.0001	3754	307	fig|573.47035.peg.3754			Permease of the drug/metabolite transporter (DMT) superfamily
NC_009648	593	444	fig|272620.9.peg.593	KPN_00570		PLF_570_00003793	PGF_09985786	Transcriptional regulator, GntR family domain / Aspartate aminotransferase (EC 2.6.1.1)	642655	643989	+	bi (<->)	573.44975.con.0024	4330	444	fig|573.44975.peg.4330			Transcriptional regulator, GntR family domain / Aspartate aminotransferase (EC 2.6.1.1)	0.989	0.998	bi (<->)	573.40931.con.0004	1911	444	fig|573.40931.peg.1911			Transcriptional regulator, GntR family domain / Aspartate aminotransferase (EC 2.6.1.1)	0.993	0.998	bi (<->)	573.47033.con.0001	5786	269	fig|573.47033.peg.5786			Transcriptional regulator, GntR family domain / Aspartate aminotransferase (EC 2.6.1.1)	0.985	0.996	bi (<->)	573.47035.con.0001	3752	224	fig|573.47035.peg.3752			Transcriptional regulator, GntR family domain / Aspartate aminotransferase (EC 2.6.1.1)
NC_009648	594	487	fig|272620.9.peg.594	KPN_00571		PLF_570_00003320	PGF_09985786	Transcriptional regulator, GntR family domain / Aspartate aminotransferase (EC 2.6.1.1)	643986	645449	-	bi (<->)	573.44975.con.0024	4329	487	fig|573.44975.peg.4329			Transcriptional regulator, GntR family domain / Aspartate aminotransferase (EC 2.6.1.1)	0.994	0.998	bi (<->)	573.40931.con.0004	1910	487	fig|573.40931.peg.1910			Transcriptional regulator, GntR family domain / Aspartate aminotransferase (EC 2.6.1.1)	0.998	0.998	bi (<->)	573.47033.con.0001	5785	487	fig|573.47033.peg.5785			Transcriptional regulator, GntR family domain / Aspartate aminotransferase (EC 2.6.1.1)	0.992	0.998	bi (<->)	573.47035.con.0001	3751	487	fig|573.47035.peg.3751			Transcriptional regulator, GntR family domain / Aspartate aminotransferase (EC 2.6.1.1)
NC_009648	595	283	fig|272620.9.peg.595	KPN_00572		PLF_570_00003156	PGF_05873585	ABC transporter, substrate-binding protein (cluster 3, basic aa/glutamine/opines)	645691	646542	+	bi (<->)	573.44975.con.0024	4328	283	fig|573.44975.peg.4328			ABC transporter, substrate-binding protein (cluster 3, basic aa/glutamine/opines)	0.993	0.996	bi (<->)	573.40931.con.0004	1909	283	fig|573.40931.peg.1909			ABC transporter, substrate-binding protein (cluster 3, basic aa/glutamine/opines)	0.989	0.996	bi (<->)	573.47033.con.0001	5784	283	fig|573.47033.peg.5784			ABC transporter, substrate-binding protein (cluster 3, basic aa/glutamine/opines)	1	0.996	bi (<->)	573.47035.con.0001	3750	283	fig|573.47035.peg.3750			ABC transporter, substrate-binding protein (cluster 3, basic aa/glutamine/opines)
NC_009648	596	213	fig|272620.9.peg.596	KPN_00573		PLF_570_00004185	PGF_07804709	ABC transporter, permease protein (cluster 3, basic aa/glutamine/opines)	646590	647231	+	bi (<->)	573.44975.con.0024	4327	213	fig|573.44975.peg.4327			ABC transporter, permease protein (cluster 3, basic aa/glutamine/opines)	1	0.995	bi (<->)	573.40931.con.0004	1908	213	fig|573.40931.peg.1908			ABC transporter, permease protein (cluster 3, basic aa/glutamine/opines)	1	0.995	bi (<->)	573.47033.con.0001	5783	153	fig|573.47033.peg.5783			ABC transporter, permease protein (cluster 3, basic aa/glutamine/opines)	0.993	0.974	bi (<->)	573.47035.con.0001	3749	213	fig|573.47035.peg.3749			ABC transporter, permease protein (cluster 3, basic aa/glutamine/opines)
NC_009648	597	221	fig|272620.9.peg.597	KPN_00574		PLF_570_00004211	PGF_07804709	ABC transporter, permease protein (cluster 3, basic aa/glutamine/opines)	647246	647911	+	bi (<->)	573.44975.con.0024	4326	221	fig|573.44975.peg.4326			ABC transporter, permease protein (cluster 3, basic aa/glutamine/opines)	0.995	0.995	bi (<->)	573.40931.con.0004	1907	221	fig|573.40931.peg.1907			ABC transporter, permease protein (cluster 3, basic aa/glutamine/opines)	0.995	0.995	bi (<->)	573.47033.con.0001	5780	138	fig|573.47033.peg.5780			ABC transporter, permease protein (cluster 3, basic aa/glutamine/opines)	0.993	0.993	bi (<->)	573.47035.con.0001	3747	138	fig|573.47035.peg.3747			ABC transporter, permease protein (cluster 3, basic aa/glutamine/opines)
NC_009648	598	253	fig|272620.9.peg.598	KPN_00575		PLF_570_00007126	PGF_10106935	ABC transporter, ATP-binding protein (cluster 3, basic aa/glutamine/opines)	647904	648665	+	bi (<->)	573.44975.con.0024	4325	253	fig|573.44975.peg.4325			ABC transporter, ATP-binding protein (cluster 3, basic aa/glutamine/opines)	1	0.996	bi (<->)	573.40931.con.0004	1906	253	fig|573.40931.peg.1906			ABC transporter, ATP-binding protein (cluster 3, basic aa/glutamine/opines)	1	0.996	bi (<->)	573.47033.con.0001	5779	253	fig|573.47033.peg.5779			ABC transporter, ATP-binding protein (cluster 3, basic aa/glutamine/opines)	1	0.996	bi (<->)	573.47035.con.0001	3746	253	fig|573.47035.peg.3746			ABC transporter, ATP-binding protein (cluster 3, basic aa/glutamine/opines)
NC_009648	599	254	fig|272620.9.peg.599	KPN_00576		PLF_570_00004231	PGF_10562764	Short-chain dehydrogenase/reductase SDR?	648719	649483	-	bi (<->)	573.44975.con.0024	4324	254	fig|573.44975.peg.4324			Short-chain dehydrogenase/reductase SDR?	0.996	0.996	bi (<->)	573.40931.con.0004	1905	254	fig|573.40931.peg.1905			Short-chain dehydrogenase/reductase SDR?	1	0.996	bi (<->)	573.47033.con.0001	5778	254	fig|573.47033.peg.5778			Short-chain dehydrogenase/reductase SDR?	0.992	0.996	bi (<->)	573.47035.con.0001	3745	254	fig|573.47035.peg.3745			Short-chain dehydrogenase/reductase SDR?
NC_009648	600	445	fig|272620.9.peg.600	KPN_00577		PLF_570_00004228	PGF_00035446	PLP-dependent aminotransferase NCgl2355 (class III)	649664	651001	+	bi (<->)	573.44975.con.0024	4323	225	fig|573.44975.peg.4323			PLP-dependent aminotransferase NCgl2355 (class III)	0.991	0.996	bi (<->)	573.40931.con.0004	1904	445	fig|573.40931.peg.1904			PLP-dependent aminotransferase NCgl2355 (class III)	0.996	0.998	bi (<->)	573.47033.con.0001	5777	253	fig|573.47033.peg.5777			PLP-dependent aminotransferase NCgl2355 (class III)	1	0.877	bi (<->)	573.47035.con.0001	3744	294	fig|573.47035.peg.3744			PLP-dependent aminotransferase NCgl2355 (class III)
NC_009648	601	234	fig|272620.9.peg.601	KPN_00578		PLF_570_00008516	PGF_08284191	ABC transporter, ATP-binding protein (cluster 5, nickel/peptides/opines)	651248	651952	-	bi (<->)	573.44975.con.0037	4963	234	fig|573.44975.peg.4963			ABC transporter, ATP-binding protein (cluster 5, nickel/peptides/opines)	1	0.996	bi (<->)	573.40931.con.0004	1902	234	fig|573.40931.peg.1902			ABC transporter, ATP-binding protein (cluster 5, nickel/peptides/opines)	1	0.996	bi (<->)	573.47033.con.0001	5773	234	fig|573.47033.peg.5773			ABC transporter, ATP-binding protein (cluster 5, nickel/peptides/opines)	0.996	0.996	bi (<->)	573.47035.con.0001	3740	234	fig|573.47035.peg.3740			ABC transporter, ATP-binding protein (cluster 5, nickel/peptides/opines)
NC_009648	602	278	fig|272620.9.peg.602	KPN_00579		PLF_570_00008395	PGF_08284191	ABC transporter, ATP-binding protein (cluster 5, nickel/peptides/opines)	651939	652775	-	bi (<->)	573.44975.con.0037	4962	278	fig|573.44975.peg.4962			ABC transporter, ATP-binding protein (cluster 5, nickel/peptides/opines)	0.993	0.996	bi (<->)	573.40931.con.0004	1901	278	fig|573.40931.peg.1901			ABC transporter, ATP-binding protein (cluster 5, nickel/peptides/opines)	0.989	0.996	bi (<->)	573.47033.con.0001	5772	278	fig|573.47033.peg.5772			ABC transporter, ATP-binding protein (cluster 5, nickel/peptides/opines)	0.982	0.996	bi (<->)	573.47035.con.0001	3738	124	fig|573.47035.peg.3738			ABC transporter, ATP-binding protein (cluster 5, nickel/peptides/opines)
NC_009648	603	277	fig|272620.9.peg.603	KPN_00580		PLF_570_00003325	PGF_10565701	ABC transporter, permease protein 2 (cluster 5, nickel/peptides/opines)	652768	653601	-	bi (<->)	573.44975.con.0037	4961	277	fig|573.44975.peg.4961			ABC transporter, permease protein 2 (cluster 5, nickel/peptides/opines)	1	0.996	bi (<->)	573.40931.con.0004	1900	277	fig|573.40931.peg.1900			ABC transporter, permease protein 2 (cluster 5, nickel/peptides/opines)	1	0.996	bi (<->)	573.47033.con.0001	5771	277	fig|573.47033.peg.5771			ABC transporter, permease protein 2 (cluster 5, nickel/peptides/opines)	1	0.996	bi (<->)	573.47035.con.0001	3737	277	fig|573.47035.peg.3737			ABC transporter, permease protein 2 (cluster 5, nickel/peptides/opines)
NC_009648	604	340	fig|272620.9.peg.604	KPN_00581		PLF_570_00003990	PGF_07935890	ABC transporter, permease protein 1 (cluster 5, nickel/peptides/opines)	653601	654623	-	bi (<->)	573.44975.con.0037	4960	340	fig|573.44975.peg.4960			ABC transporter, permease protein 1 (cluster 5, nickel/peptides/opines)	0.997	0.997	bi (<->)	573.40931.con.0004	1899	340	fig|573.40931.peg.1899			ABC transporter, permease protein 1 (cluster 5, nickel/peptides/opines)	1	0.997	bi (<->)	573.47033.con.0001	5769	202	fig|573.47033.peg.5769			ABC transporter, permease protein 1 (cluster 5, nickel/peptides/opines)	1	0.743	bi (<->)	573.47035.con.0001	3736	340	fig|573.47035.peg.3736			ABC transporter, permease protein 1 (cluster 5, nickel/peptides/opines)
NC_009648	605	522	fig|272620.9.peg.605	KPN_00582		PLF_570_00002913	PGF_09108724	ABC transporter, substrate-binding protein (cluster 5, nickel/peptides/opines)	654743	656311	-	bi (<->)	573.44975.con.0037	4959	522	fig|573.44975.peg.4959			ABC transporter, substrate-binding protein (cluster 5, nickel/peptides/opines)	1	0.998	bi (<->)	573.40931.con.0004	1898	522	fig|573.40931.peg.1898			ABC transporter, substrate-binding protein (cluster 5, nickel/peptides/opines)	0.998	0.998	bi (<->)	573.47033.con.0001	5768	502	fig|573.47033.peg.5768			ABC transporter, substrate-binding protein (cluster 5, nickel/peptides/opines)	1	0.982	bi (<->)	573.47035.con.0001	3735	502	fig|573.47035.peg.3735			ABC transporter, substrate-binding protein (cluster 5, nickel/peptides/opines)
NC_009648	606	231	fig|272620.9.peg.606	KPN_00583		PLF_570_00002936	PGF_10519603	Acetyltransferase, GNAT family	656517	657212	+	bi (<->)	573.44975.con.0037	4958	231	fig|573.44975.peg.4958			Acetyltransferase, GNAT family	0.987	0.996	bi (<->)	573.40931.con.0004	1897	231	fig|573.40931.peg.1897			Acetyltransferase, GNAT family	0.991	0.996	bi (<->)	573.47033.con.0001	5767	231	fig|573.47033.peg.5767			Acetyltransferase, GNAT family	0.991	0.996	bi (<->)	573.47035.con.0001	3734	161	fig|573.47035.peg.3734			Acetyltransferase, GNAT family
NC_009648	607	554	fig|272620.9.peg.607	KPN_00584		PLF_570_00002535	PGF_00861656	Choline dehydrogenase (EC 1.1.99.1)	657333	658997	-	bi (<->)	573.44975.con.0037	4957	554	fig|573.44975.peg.4957			Choline dehydrogenase (EC 1.1.99.1)	1	0.998	bi (<->)	573.40931.con.0004	1896	554	fig|573.40931.peg.1896			Choline dehydrogenase (EC 1.1.99.1)	1	0.998	bi (<->)	573.47033.con.0001	5766	554	fig|573.47033.peg.5766			Choline dehydrogenase (EC 1.1.99.1)	1	0.998	bi (<->)	573.47035.con.0001	3733	283	fig|573.47035.peg.3733			Choline dehydrogenase (EC 1.1.99.1)
NC_009648	608	490	fig|272620.9.peg.608	KPN_00585		PLF_570_00001650	PGF_00402817	Betaine aldehyde dehydrogenase (EC 1.2.1.8)	659011	660483	-	bi (<->)	573.44975.con.0037	4956	490	fig|573.44975.peg.4956			Betaine aldehyde dehydrogenase (EC 1.2.1.8)	0.998	0.998	bi (<->)	573.40931.con.0004	1895	490	fig|573.40931.peg.1895			Betaine aldehyde dehydrogenase (EC 1.2.1.8)	0.998	0.998	bi (<->)	573.47033.con.0001	5765	346	fig|573.47033.peg.5765			Betaine aldehyde dehydrogenase (EC 1.2.1.8)	0.994	0.997	bi (<->)	573.47035.con.0001	3731	230	fig|573.47035.peg.3731			Betaine aldehyde dehydrogenase (EC 1.2.1.8)
NC_009648	609	195	fig|272620.9.peg.609	KPN_00586		PLF_570_00003160	PGF_00010719	Transcriptional regulator BetI, TetR family	660497	661084	-	bi (<->)	573.44975.con.0037	4955	195	fig|573.44975.peg.4955			Transcriptional regulator BetI, TetR family	1	0.995	bi (<->)	573.40931.con.0004	1894	195	fig|573.40931.peg.1894			Transcriptional regulator BetI, TetR family	1	0.995	bi (<->)	573.47033.con.0001	5762	195	fig|573.47033.peg.5762			Transcriptional regulator BetI, TetR family	1	0.995	bi (<->)	573.47035.con.0001	3728	195	fig|573.47035.peg.3728			Transcriptional regulator BetI, TetR family
NC_009648	610	677	fig|272620.9.peg.610	KPN_00587		PLF_570_00000566	PGF_00979882	High-affinity choline uptake protein BetT	661213	663246	+	bi (<->)	573.44975.con.0037	4954	677	fig|573.44975.peg.4954			High-affinity choline uptake protein BetT	1	0.999	bi (<->)	573.40931.con.0004	1893	677	fig|573.40931.peg.1893			High-affinity choline uptake protein BetT	1	0.999	bi (<->)	573.47033.con.0001	5761	681	fig|573.47033.peg.5761			High-affinity choline uptake protein BetT	1	0.943	bi (<->)	573.47035.con.0001	3726	389	fig|573.47035.peg.3726			High-affinity choline uptake protein BetT
NC_009648	611	148	fig|272620.9.peg.611			PLF_570_00029604	PGF_00014083	Inhibitor of vertebrate c-type lysozyme, periplasmic => Ivy	663292	663738	-	bi (<->)	573.44975.con.0037	4953	148	fig|573.44975.peg.4953			Inhibitor of vertebrate c-type lysozyme, periplasmic => Ivy	0.993	0.993	bi (<->)	573.40931.con.0004	1892	148	fig|573.40931.peg.1892			Inhibitor of vertebrate c-type lysozyme, periplasmic => Ivy	0.993	0.993	bi (<->)	573.47033.con.0001	5759	112	fig|573.47033.peg.5759			Inhibitor of vertebrate c-type lysozyme, periplasmic => Ivy	0.958	0.848	bi (<->)	573.47035.con.0001	3724	112	fig|573.47035.peg.3724			Inhibitor of vertebrate c-type lysozyme, periplasmic => Ivy
NC_009648	612	418	fig|272620.9.peg.612	KPN_00588		PLF_570_00003523	PGF_00022743	MscS Mechanosensitive ion channel	663963	665219	+	bi (<->)	573.44975.con.0037	4952	418	fig|573.44975.peg.4952			MscS Mechanosensitive ion channel	0.995	0.998	bi (<->)	573.40931.con.0004	1891	418	fig|573.40931.peg.1891			MscS Mechanosensitive ion channel	0.998	0.998	bi (<->)	573.47033.con.0001	5758	418	fig|573.47033.peg.5758			MscS Mechanosensitive ion channel	0.995	0.998	bi (<->)	573.47035.con.0001	3722	212	fig|573.47035.peg.3722			MscS Mechanosensitive ion channel
NC_009648	613	297	fig|272620.9.peg.613	KPN_00589		PLF_570_00003892	PGF_07987589	Transcriptional regulator, LysR family	665216	666109	-	bi (<->)	573.44975.con.0037	4951	297	fig|573.44975.peg.4951			Transcriptional regulator, LysR family	0.987	0.997	bi (<->)	573.40931.con.0004	1890	297	fig|573.40931.peg.1890			Transcriptional regulator, LysR family	0.99	0.993	bi (<->)	573.47033.con.0001	5757	297	fig|573.47033.peg.5757			Transcriptional regulator, LysR family	0.983	0.997	bi (<->)	573.47035.con.0001	3721	297	fig|573.47035.peg.3721			Transcriptional regulator, LysR family
NC_009648	614	201	fig|272620.9.peg.614	KPN_00590		PLF_570_00004027	PGF_00037114	Probable glutathione s-transferase protein (EC 2.5.1.18)	666364	666969	+	bi (<->)	573.44975.con.0037	4950	201	fig|573.44975.peg.4950			Probable glutathione s-transferase protein (EC 2.5.1.18)	0.99	0.995	bi (<->)	573.40931.con.0004	1889	201	fig|573.40931.peg.1889			Probable glutathione s-transferase protein (EC 2.5.1.18)	0.985	0.995	bi (<->)	573.47033.con.0001	5756	201	fig|573.47033.peg.5756			Probable glutathione s-transferase protein (EC 2.5.1.18)	0.995	0.995	bi (<->)	573.47035.con.0001	3720	201	fig|573.47035.peg.3720			Probable glutathione s-transferase protein (EC 2.5.1.18)
NC_009648	615	499	fig|272620.9.peg.615	KPN_00591		PLF_570_00115205	PGF_10444522	Unknown pentose kinase TM0952	667028	668527	-	bi (<->)	573.44975.con.0037	4949	499	fig|573.44975.peg.4949			Unknown pentose kinase TM0952	0.986	0.998	bi (<->)	573.40931.con.0004	1882	506	fig|573.40931.peg.1882			Uncharacterized sugar kinase KOX_13865	0.745	0.966	bi (<->)	573.47033.con.0001	5754	421	fig|573.47033.peg.5754			Unknown pentose kinase TM0952	0.981	0.993	bi (<->)	573.47035.con.0001	3719	499	fig|573.47035.peg.3719			Unknown pentose kinase TM0952
NC_009648	616	472	fig|272620.9.peg.616	KPN_00592		PLF_570_00006254	PGF_00066037	Unknown pentose isomerase TM0951	668542	669960	-	bi (<->)	573.44975.con.0037	4948	472	fig|573.44975.peg.4948			Unknown pentose isomerase TM0951	0.992	0.998											bi (<->)	573.47033.con.0001	5753	472	fig|573.47033.peg.5753			Unknown pentose isomerase TM0951	0.996	0.998	bi (<->)	573.47035.con.0001	3718	258	fig|573.47035.peg.3718			Unknown pentose isomerase TM0951
NC_009648	617	316	fig|272620.9.peg.617	KPN_00593		PLF_570_00003182	PGF_00060399	Transketolase, C-terminal section (EC 2.2.1.1)	669995	670945	-	bi (<->)	573.44975.con.0037	4947	316	fig|573.44975.peg.4947			Transketolase, C-terminal section (EC 2.2.1.1)	0.987	0.994	bi (<->)	573.40931.con.0004	1879	311	fig|573.40931.peg.1879			Transketolase, C-terminal section (EC 2.2.1.1)	0.806	0.994	bi (<->)	573.47033.con.0001	5752	222	fig|573.47033.peg.5752			Transketolase, C-terminal section (EC 2.2.1.1)	0.991	0.991	bi (<->)	573.47035.con.0001	3716	243	fig|573.47035.peg.3716			Transketolase, C-terminal section (EC 2.2.1.1)
NC_009648	618	276	fig|272620.9.peg.618	KPN_00594		PLF_570_00002467	PGF_03267589	Transketolase, N-terminal section (EC 2.2.1.1)	670938	671768	-	bi (<->)	573.44975.con.0037	4946	276	fig|573.44975.peg.4946			Transketolase, N-terminal section (EC 2.2.1.1)	0.996	0.996	bi (<->)	573.40931.con.0004	1880	276	fig|573.40931.peg.1880			Transketolase, N-terminal section (EC 2.2.1.1)	0.79	0.996	bi (<->)	573.47033.con.0001	5750	276	fig|573.47033.peg.5750			Transketolase, N-terminal section (EC 2.2.1.1)	1	0.996	bi (<->)	573.47035.con.0001	3714	276	fig|573.47035.peg.3714			Transketolase, N-terminal section (EC 2.2.1.1)
NC_009648	619	316	fig|272620.9.peg.619	KPN_00595		PLF_570_00006235	PGF_00066046	Unknown pentose utilization regulator 2, DeoR family	672080	673030	+	bi (<->)	573.44975.con.0037	4945	344	fig|573.44975.peg.4945			Unknown pentose utilization regulator 2, DeoR family	1	0.916	bi (<->)	573.40931.con.0004	1881	316	fig|573.40931.peg.1881			Putative transcriptional regulator of sorbose uptake and utilization genes	0.739	0.991	bi (<->)	573.47033.con.0001	5749	340	fig|573.47033.peg.5749			Unknown pentose utilization regulator 2, DeoR family	0.994	0.915	bi (<->)	573.47035.con.0001	3713	344	fig|573.47035.peg.3713			Unknown pentose utilization regulator 2, DeoR family
NC_009648	620	320	fig|272620.9.peg.620	KPN_00596		PLF_570_00006160	PGF_01949879	Uncharacterized protein STM0479	673027	673989	-	bi (<->)	573.44975.con.0037	4944	323	fig|573.44975.peg.4944			Uncharacterized protein STM0479	0.987	0.985	uni (->)	573.40931.con.0009	3663	308	fig|573.40931.peg.3663			Transposase	0.598	0.994	bi (<->)	573.47033.con.0001	5747	218	fig|573.47033.peg.5747			Uncharacterized protein STM0479	0.967	0.977	bi (<->)	573.47035.con.0001	3711	218	fig|573.47035.peg.3711			Uncharacterized protein STM0479
NC_009648	621	362	fig|272620.9.peg.621	KPN_00597		PLF_570_00006289	PGF_10402082	ABC transporter, permease protein KPN_00597	674145	675233	-	bi (<->)	573.44975.con.0037	4943	362	fig|573.44975.peg.4943			ABC transporter, permease protein KPN_00597	0.997	0.997	bi (<->)	573.40931.con.0004	1886	355	fig|573.40931.peg.1886			ABC transporter, permease protein KOX_13845	0.538	0.93	bi (<->)	573.47033.con.0001	5746	362	fig|573.47033.peg.5746			ABC transporter, permease protein KPN_00597	1	0.997	bi (<->)	573.47035.con.0001	3710	362	fig|573.47035.peg.3710			ABC transporter, permease protein KPN_00597
NC_009648	622	508	fig|272620.9.peg.622	KPN_00598		PLF_570_00006290	PGF_00447744	ABC transporter, ATP-binding protein KPN_00598	675235	676761	-	bi (<->)	573.44975.con.0037	4942	508	fig|573.44975.peg.4942			ABC transporter, ATP-binding protein KPN_00598	0.99	0.998	bi (<->)	573.40931.con.0004	1885	514	fig|573.40931.peg.1885			ABC transporter, ATP-binding protein KOX_13850	0.488	0.979	bi (<->)	573.47033.con.0001	5745	508	fig|573.47033.peg.5745			ABC transporter, ATP-binding protein KPN_00598	0.988	0.998	bi (<->)	573.47035.con.0001	3709	508	fig|573.47035.peg.3709			ABC transporter, ATP-binding protein KPN_00598
NC_009648	623	202	fig|272620.9.peg.623	KPN_00599		PLF_570_00006264	PGF_10547938	putative lipoprotein	676761	677369	-	bi (<->)	573.44975.con.0037	4941	203	fig|573.44975.peg.4941			putative lipoprotein	0.97	0.99	bi (<->)	573.40931.con.0004	1884	206	fig|573.40931.peg.1884			Lipoprotein KOX_13855	0.259	0.825	bi (<->)	573.47033.con.0001	5744	203	fig|573.47033.peg.5744			putative lipoprotein	0.955	0.99	bi (<->)	573.47035.con.0001	3708	203	fig|573.47035.peg.3708			putative lipoprotein
NC_009648	624	313	fig|272620.9.peg.624	KPN_00600		PLF_570_00006250	PGF_10384209	ABC transporter, substrate-binding protein KPN_00600	677380	678321	-	bi (<->)	573.44975.con.0037	4940	313	fig|573.44975.peg.4940			ABC transporter, substrate-binding protein KPN_00600	1	0.997	bi (<->)	573.40931.con.0004	1883	311	fig|573.40931.peg.1883			ABC transporter, substrate-binding protein KOX_13860	0.457	0.923	bi (<->)	573.47033.con.0001	5743	313	fig|573.47033.peg.5743			ABC transporter, substrate-binding protein KPN_00600	1	0.997	bi (<->)	573.47035.con.0001	3707	313	fig|573.47035.peg.3707			ABC transporter, substrate-binding protein KPN_00600
NC_009648	625	219	fig|272620.9.peg.625	KPN_00601	entD	PLF_570_00004045	PGF_00422373	4'-phosphopantetheinyl transferase (EC 2.7.8.-) [enterobactin] siderophore	678439	679098	-	bi (<->)	573.44975.con.0037	4939	219	fig|573.44975.peg.4939			4'-phosphopantetheinyl transferase (EC 2.7.8.-) [enterobactin] siderophore	0.936	0.995	bi (<->)	573.40931.con.0004	1878	207	fig|573.40931.peg.1878			4'-phosphopantetheinyl transferase (EC 2.7.8.-) [enterobactin] siderophore	0.839	0.928	bi (<->)	573.47033.con.0001	5741	143	fig|573.47033.peg.5741			4'-phosphopantetheinyl transferase (EC 2.7.8.-) [enterobactin] siderophore	0.993	0.972	bi (<->)	573.47035.con.0001	3704	87	fig|573.47035.peg.3704			4'-phosphopantetheinyl transferase (EC 2.7.8.-) [enterobactin] siderophore
NC_009648	626	742	fig|272620.9.peg.626	KPN_00602	fepA	PLF_570_00002223	PGF_00057226	TonB-dependent receptor; Outer membrane receptor for ferric enterobactin and colicins B, D	679165	681393	-	bi (<->)	573.44975.con.0037	4938	742	fig|573.44975.peg.4938			TonB-dependent receptor; Outer membrane receptor for ferric enterobactin and colicins B, D	0.988	0.999	bi (<->)	573.40931.con.0004	1877	742	fig|573.40931.peg.1877			TonB-dependent receptor; Outer membrane receptor for ferric enterobactin and colicins B, D	0.997	0.999	bi (<->)	573.47033.con.0001	5740	664	fig|573.47033.peg.5740			TonB-dependent receptor; Outer membrane receptor for ferric enterobactin and colicins B, D	0.995	0.998	uni (->)	573.47035.con.0001	5277	674	fig|573.47035.peg.5277			TonB-dependent receptor; Outer membrane receptor for ferric enterobactin and colicins B, D
NC_009648	627	402	fig|272620.9.peg.627	KPN_00603	fes	PLF_570_00003155	PGF_00424600	Enterobactin esterase	681653	682861	+	bi (<->)	573.44975.con.0037	4937	402	fig|573.44975.peg.4937			Enterobactin esterase	0.988	0.998	bi (<->)	573.40931.con.0004	1876	402	fig|573.40931.peg.1876			Enterobactin esterase	0.998	0.998	bi (<->)	573.47033.con.0001	5738	402	fig|573.47033.peg.5738			Enterobactin esterase	0.998	0.998	bi (<->)	573.47035.con.0001	3701	402	fig|573.47035.peg.3701			Enterobactin esterase
NC_009648	628	67	fig|272620.9.peg.628	KPN_00604	ychP	PLF_570_00003224	PGF_00426309	MbtH-like NRPS chaperone => YbdZ	682889	683092	+	bi (<->)	573.44975.con.0037	4936	67	fig|573.44975.peg.4936			MbtH-like NRPS chaperone => YbdZ	0.985	0.985	bi (<->)	573.40931.con.0004	1875	67	fig|573.40931.peg.1875			MbtH-like NRPS chaperone => YbdZ	1	0.985	bi (<->)	573.47033.con.0001	5737	67	fig|573.47033.peg.5737			MbtH-like NRPS chaperone => YbdZ	1	0.985	bi (<->)	573.47035.con.0001	3700	59	fig|573.47035.peg.3700			MbtH-like NRPS chaperone => YbdZ
NC_009648	629	1293	fig|272620.9.peg.629	KPN_00605	entF	PLF_570_00002050	PGF_05075091	Enterobactin synthetase component F, serine activating enzyme (EC 2.7.7.-)	683103	686984	+	bi (<->)	573.44975.con.0032	4741	728	fig|573.44975.peg.4741			Enterobactin synthetase component F, serine activating enzyme (EC 2.7.7.-)	0.997	0.999	bi (<->)	573.40931.con.0004	1874	1293	fig|573.40931.peg.1874			Enterobactin synthetase component F, serine activating enzyme (EC 2.7.7.-)	0.995	0.999	bi (<->)	573.47033.con.0001	5735	998	fig|573.47033.peg.5735			Enterobactin synthetase component F, serine activating enzyme (EC 2.7.7.-)	0.989	0.923	bi (<->)	573.47035.con.0001	3695	682	fig|573.47035.peg.3695			Enterobactin synthetase component F, serine activating enzyme (EC 2.7.7.-)
NC_009648	630	264	fig|272620.9.peg.630	KPN_00606	fepC	PLF_570_00003057	PGF_00004439	Ferric enterobactin transport ATP-binding protein FepC (TC 3.A.1.14.2)	687049	687843	-	bi (<->)	573.44975.con.0032	4742	264	fig|573.44975.peg.4742			Ferric enterobactin transport ATP-binding protein FepC (TC 3.A.1.14.2)	1	0.996	bi (<->)	573.40931.con.0004	1873	264	fig|573.40931.peg.1873			Ferric enterobactin transport ATP-binding protein FepC (TC 3.A.1.14.2)	0.996	0.996	bi (<->)	573.47033.con.0001	5733	264	fig|573.47033.peg.5733			Ferric enterobactin transport ATP-binding protein FepC (TC 3.A.1.14.2)	0.996	0.996	bi (<->)	573.47035.con.0001	3694	210	fig|573.47035.peg.3694			Ferric enterobactin transport ATP-binding protein FepC (TC 3.A.1.14.2)
NC_009648	631	330	fig|272620.9.peg.631	KPN_00607	fepG	PLF_570_00003344	PGF_00004444	Ferric enterobactin transport system permease protein FepG (TC 3.A.1.14.2)	687840	688832	-	bi (<->)	573.44975.con.0032	4743	330	fig|573.44975.peg.4743			Ferric enterobactin transport system permease protein FepG (TC 3.A.1.14.2)	0.997	0.997	bi (<->)	573.40931.con.0004	1872	330	fig|573.40931.peg.1872			Ferric enterobactin transport system permease protein FepG (TC 3.A.1.14.2)	1	0.997	bi (<->)	573.47033.con.0001	5732	330	fig|573.47033.peg.5732			Ferric enterobactin transport system permease protein FepG (TC 3.A.1.14.2)	0.997	0.997	bi (<->)	573.47035.con.0001	3693	329	fig|573.47035.peg.3693			Ferric enterobactin transport system permease protein FepG (TC 3.A.1.14.2)
NC_009648	632	335	fig|272620.9.peg.632	KPN_00608	fepD	PLF_570_00003272	PGF_00004441	Ferric enterobactin transport system permease protein FepD (TC 3.A.1.14.2)	688829	689836	-	bi (<->)	573.44975.con.0032	4744	335	fig|573.44975.peg.4744			Ferric enterobactin transport system permease protein FepD (TC 3.A.1.14.2)	0.997	0.997	bi (<->)	573.40931.con.0004	1871	335	fig|573.40931.peg.1871			Ferric enterobactin transport system permease protein FepD (TC 3.A.1.14.2)	0.997	0.997	bi (<->)	573.47033.con.0001	5731	335	fig|573.47033.peg.5731			Ferric enterobactin transport system permease protein FepD (TC 3.A.1.14.2)	0.997	0.997	bi (<->)	573.47035.con.0001	3692	335	fig|573.47035.peg.3692			Ferric enterobactin transport system permease protein FepD (TC 3.A.1.14.2)
NC_009648	633	413	fig|272620.9.peg.633	KPN_00609	ybdA	PLF_570_00000695	PGF_00424602	Enterobactin exporter EntS	689949	691190	+	bi (<->)	573.44975.con.0032	4745	413	fig|573.44975.peg.4745			Enterobactin exporter EntS	1	0.998	bi (<->)	573.40931.con.0004	1870	413	fig|573.40931.peg.1870			Enterobactin exporter EntS	1	0.998	bi (<->)	573.47033.con.0001	5730	413	fig|573.47033.peg.5730			Enterobactin exporter EntS	1	0.998	bi (<->)	573.47035.con.0001	3690	269	fig|573.47035.peg.3690			Enterobactin exporter EntS
NC_009648	634	319	fig|272620.9.peg.634	KPN_00610	fepB	PLF_570_00003109	PGF_00004447	Ferric enterobactin-binding periplasmic protein FepB (TC 3.A.1.14.2)	691334	692293	-	bi (<->)	573.44975.con.0032	4746	319	fig|573.44975.peg.4746			Ferric enterobactin-binding periplasmic protein FepB (TC 3.A.1.14.2)	1	0.997	bi (<->)	573.40931.con.0004	1869	319	fig|573.40931.peg.1869			Ferric enterobactin-binding periplasmic protein FepB (TC 3.A.1.14.2)	0.997	0.997	bi (<->)	573.47033.con.0001	5729	302	fig|573.47033.peg.5729			Ferric enterobactin-binding periplasmic protein FepB (TC 3.A.1.14.2)	1	0.825	bi (<->)	573.47035.con.0001	3689	133	fig|573.47035.peg.3689			Ferric enterobactin-binding periplasmic protein FepB (TC 3.A.1.14.2)
NC_009648	635	391	fig|272620.9.peg.635	KPN_00611	entC	PLF_570_00003010	PGF_00015696	Isochorismate synthase (EC 5.4.4.2) @ Isochorismate synthase (EC 5.4.4.2) [enterobactin] siderophore @ Isochorismate synthase (EC 5.4.4.2) of siderophore biosynthesis	692482	693657	+	bi (<->)	573.44975.con.0032	4747	391	fig|573.44975.peg.4747			Isochorismate synthase (EC 5.4.4.2) @ Isochorismate synthase (EC 5.4.4.2) [enterobactin] siderophore @ Isochorismate synthase (EC 5.4.4.2) of siderophore biosynthesis	1	0.997	bi (<->)	573.40931.con.0004	1868	391	fig|573.40931.peg.1868			Isochorismate synthase (EC 5.4.4.2) @ Isochorismate synthase (EC 5.4.4.2) [enterobactin] siderophore @ Isochorismate synthase (EC 5.4.4.2) of siderophore biosynthesis	1	0.997	bi (<->)	573.47033.con.0001	5728	391	fig|573.47033.peg.5728			Isochorismate synthase (EC 5.4.4.2) @ Isochorismate synthase (EC 5.4.4.2) [enterobactin] siderophore @ Isochorismate synthase (EC 5.4.4.2) of siderophore biosynthesis	1	0.997	bi (<->)	573.47035.con.0001	3687	391	fig|573.47035.peg.3687			Isochorismate synthase (EC 5.4.4.2) @ Isochorismate synthase (EC 5.4.4.2) [enterobactin] siderophore @ Isochorismate synthase (EC 5.4.4.2) of siderophore biosynthesis
NC_009648	636	535	fig|272620.9.peg.636	KPN_00612	entE	PLF_570_00002681	PGF_00025850	2,3-dihydroxybenzoate-AMP ligase (EC 2.7.7.58) [enterobactin] siderophore @ 2,3-dihydroxybenzoate-AMP ligase (EC 2.7.7.58) of siderophore biosynthesis	693667	695274	+	bi (<->)	573.44975.con.0032	4748	535	fig|573.44975.peg.4748			2,3-dihydroxybenzoate-AMP ligase (EC 2.7.7.58) [enterobactin] siderophore @ 2,3-dihydroxybenzoate-AMP ligase (EC 2.7.7.58) of siderophore biosynthesis	0.989	0.998	bi (<->)	573.40931.con.0004	1867	535	fig|573.40931.peg.1867			2,3-dihydroxybenzoate-AMP ligase (EC 2.7.7.58) [enterobactin] siderophore @ 2,3-dihydroxybenzoate-AMP ligase (EC 2.7.7.58) of siderophore biosynthesis	0.996	0.998	bi (<->)	573.47033.con.0001	5727	443	fig|573.47033.peg.5727			2,3-dihydroxybenzoate-AMP ligase (EC 2.7.7.58) [enterobactin] siderophore @ 2,3-dihydroxybenzoate-AMP ligase (EC 2.7.7.58) of siderophore biosynthesis	0.995	0.919	bi (<->)	573.47035.con.0001	3686	233	fig|573.47035.peg.3686			2,3-dihydroxybenzoate-AMP ligase (EC 2.7.7.58) [enterobactin] siderophore @ 2,3-dihydroxybenzoate-AMP ligase (EC 2.7.7.58) of siderophore biosynthesis
NC_009648	637	283	fig|272620.9.peg.637	KPN_00613	entB	PLF_570_00002727	PGF_00015658	Isochorismatase (EC 3.3.2.1) [enterobactin] siderophore / Apo-aryl carrier domain of EntB @ Isochorismatase (EC 3.3.2.1) of siderophore biosynthesis	695288	696139	+	bi (<->)	573.44975.con.0032	4749	283	fig|573.44975.peg.4749			Isochorismatase (EC 3.3.2.1) [enterobactin] siderophore / Apo-aryl carrier domain of EntB @ Isochorismatase (EC 3.3.2.1) of siderophore biosynthesis	0.996	0.996	bi (<->)	573.40931.con.0004	1866	283	fig|573.40931.peg.1866			Isochorismatase (EC 3.3.2.1) [enterobactin] siderophore / Apo-aryl carrier domain of EntB @ Isochorismatase (EC 3.3.2.1) of siderophore biosynthesis	1	0.993	bi (<->)	573.47033.con.0001	5725	283	fig|573.47033.peg.5725			Isochorismatase (EC 3.3.2.1) [enterobactin] siderophore / Apo-aryl carrier domain of EntB @ Isochorismatase (EC 3.3.2.1) of siderophore biosynthesis	0.993	0.996	bi (<->)	573.47035.con.0001	3683	283	fig|573.47035.peg.3683			Isochorismatase (EC 3.3.2.1) [enterobactin] siderophore / Apo-aryl carrier domain of EntB @ Isochorismatase (EC 3.3.2.1) of siderophore biosynthesis
NC_009648	638	251	fig|272620.9.peg.638	KPN_00614	entA	PLF_570_00002983	PGF_00023831	2,3-dihydro-2,3-dihydroxybenzoate dehydrogenase (EC 1.3.1.28) [enterobactin] siderophore @ 2,3-dihydro-2,3-dihydroxybenzoate dehydrogenase (EC 1.3.1.28) of siderophore biosynthesis	696139	696894	+	bi (<->)	573.44975.con.0032	4750	251	fig|573.44975.peg.4750			2,3-dihydro-2,3-dihydroxybenzoate dehydrogenase (EC 1.3.1.28) [enterobactin] siderophore @ 2,3-dihydro-2,3-dihydroxybenzoate dehydrogenase (EC 1.3.1.28) of siderophore biosynthesis	0.968	0.996	bi (<->)	573.40931.con.0004	1865	251	fig|573.40931.peg.1865			2,3-dihydro-2,3-dihydroxybenzoate dehydrogenase (EC 1.3.1.28) [enterobactin] siderophore @ 2,3-dihydro-2,3-dihydroxybenzoate dehydrogenase (EC 1.3.1.28) of siderophore biosynthesis	0.968	0.996	bi (<->)	573.47033.con.0001	5724	251	fig|573.47033.peg.5724			2,3-dihydro-2,3-dihydroxybenzoate dehydrogenase (EC 1.3.1.28) [enterobactin] siderophore @ 2,3-dihydro-2,3-dihydroxybenzoate dehydrogenase (EC 1.3.1.28) of siderophore biosynthesis	0.972	0.996	bi (<->)	573.47035.con.0001	3682	251	fig|573.47035.peg.3682			2,3-dihydro-2,3-dihydroxybenzoate dehydrogenase (EC 1.3.1.28) [enterobactin] siderophore @ 2,3-dihydro-2,3-dihydroxybenzoate dehydrogenase (EC 1.3.1.28) of siderophore biosynthesis
NC_009648	639	137	fig|272620.9.peg.639	KPN_00615	ybdB	PLF_570_00003025	PGF_00037591	Proofreading thioesterase in enterobactin biosynthesis EntH	696895	697308	+	bi (<->)	573.44975.con.0032	4751	137	fig|573.44975.peg.4751			Proofreading thioesterase in enterobactin biosynthesis EntH	0.971	0.993	bi (<->)	573.40931.con.0004	1864	137	fig|573.40931.peg.1864			Proofreading thioesterase in enterobactin biosynthesis EntH	0.971	0.993	bi (<->)	573.47033.con.0001	5723	137	fig|573.47033.peg.5723			Proofreading thioesterase in enterobactin biosynthesis EntH	0.978	0.993	bi (<->)	573.47035.con.0001	3681	137	fig|573.47035.peg.3681			Proofreading thioesterase in enterobactin biosynthesis EntH
NC_009648	640	348	fig|272620.9.peg.640			PLF_570_00014739	PGF_08225224	hypothetical protein	697349	698395	-
NC_009648	641	701	fig|272620.9.peg.641	KPN_00616	cstA	PLF_570_00000317	PGF_00416506	Carbon starvation protein A	698575	700680	+	bi (<->)	573.44975.con.0032	4752	701	fig|573.44975.peg.4752			Carbon starvation protein A	0.993	0.999	bi (<->)	573.40931.con.0004	1863	701	fig|573.40931.peg.1863			Carbon starvation protein A	0.996	0.999	bi (<->)	573.47033.con.0001	5722	701	fig|573.47033.peg.5722			Carbon starvation protein A	0.981	0.999	bi (<->)	573.47035.con.0001	3680	562	fig|573.47035.peg.3680			Carbon starvation protein A
NC_009648	642	65	fig|272620.9.peg.642	KPN_00617		PLF_570_00002806	PGF_06956858	Uncharacterized proteins YbdD and YjiX	700773	700970	+	bi (<->)	573.44975.con.0032	4753	65	fig|573.44975.peg.4753			Uncharacterized proteins YbdD and YjiX	0.985	0.985	bi (<->)	573.40931.con.0004	1862	65	fig|573.40931.peg.1862			Uncharacterized proteins YbdD and YjiX	0.985	0.985	bi (<->)	573.47033.con.0001	5721	65	fig|573.47033.peg.5721			Uncharacterized proteins YbdD and YjiX	0.985	0.985	uni (->)	573.47035.con.0001	4821	67	fig|573.47035.peg.4821			Uncharacterized proteins YbdD and YjiX
NC_009648	643	134	fig|272620.9.peg.643	KPN_00618		PLF_570_00001561	PGF_10367224	Transcriptional regulator, Xre family	700967	701371	-	bi (<->)	573.44975.con.0032	4754	134	fig|573.44975.peg.4754			Transcriptional regulator, Xre family	0.97	0.993	bi (<->)	573.40931.con.0004	1861	134	fig|573.40931.peg.1861			Transcriptional regulator, Xre family	0.97	0.993	bi (<->)	573.47033.con.0001	5720	134	fig|573.47033.peg.5720			Transcriptional regulator, Xre family	0.978	0.993	bi (<->)	573.47035.con.0001	3678	188	fig|573.47035.peg.3678			Transcriptional regulator, Xre family
NC_009648	644	100	fig|272620.9.peg.644	KPN_00619		PLF_570_00004086	PGF_00032274	Phage protein	701346	701648	-	bi (<->)	573.44975.con.0032	4755	100	fig|573.44975.peg.4755			Phage protein	0.95	0.99	bi (<->)	573.40931.con.0004	1860	100	fig|573.40931.peg.1860			Phage protein	0.96	0.99	bi (<->)	573.47033.con.0001	5719	100	fig|573.47033.peg.5719			Phage protein	0.96	0.99	bi (<->)	573.47035.con.0001	3677	100	fig|573.47035.peg.3677			Phage protein
NC_009648	645	247	fig|272620.9.peg.645	KPN_00620		PLF_570_00003756	PGF_10532194	Oxidoreductase, short-chain dehydrogenase/reductase family	701832	702575	-	bi (<->)	573.44975.con.0032	4756	247	fig|573.44975.peg.4756			Oxidoreductase, short-chain dehydrogenase/reductase family	0.984	0.996	bi (<->)	573.40931.con.0004	1859	247	fig|573.40931.peg.1859			Oxidoreductase, short-chain dehydrogenase/reductase family	0.992	0.996	bi (<->)	573.47033.con.0001	5718	247	fig|573.47033.peg.5718			Oxidoreductase, short-chain dehydrogenase/reductase family	0.984	0.996	bi (<->)	573.47035.con.0001	3676	247	fig|573.47035.peg.3676			Oxidoreductase, short-chain dehydrogenase/reductase family
NC_009648	646	362	fig|272620.9.peg.646	KPN_00621	ybdH	PLF_570_00002821	PGF_02941611	Hydroxycarboxylate dehydrogenase (NADP+) HcxA	702633	703721	-	bi (<->)	573.44975.con.0032	4757	362	fig|573.44975.peg.4757			Hydroxycarboxylate dehydrogenase (NADP+) HcxA	0.983	0.997	bi (<->)	573.40931.con.0004	1858	362	fig|573.40931.peg.1858			Hydroxycarboxylate dehydrogenase (NADP+) HcxA	0.981	0.997	bi (<->)	573.47033.con.0001	5717	362	fig|573.47033.peg.5717			Hydroxycarboxylate dehydrogenase (NADP+) HcxA	0.981	0.997	bi (<->)	573.47035.con.0001	3672	139	fig|573.47035.peg.3672			Hydroxycarboxylate dehydrogenase (NADP+) HcxA
NC_009648	647	500	fig|272620.9.peg.647	KPN_00622		PLF_570_00002638	PGF_07763738	5-methylthioribose ABC transporter, ATP-binding protein	703885	705387	+	bi (<->)	573.44975.con.0032	4758	500	fig|573.44975.peg.4758			5-methylthioribose ABC transporter, ATP-binding protein	0.984	0.998	bi (<->)	573.40931.con.0004	1857	500	fig|573.40931.peg.1857			5-methylthioribose ABC transporter, ATP-binding protein	0.984	0.998	bi (<->)	573.47033.con.0001	5716	314	fig|573.47033.peg.5716			5-methylthioribose ABC transporter, ATP-binding protein	0.972	0.799	bi (<->)	573.47035.con.0001	3671	263	fig|573.47035.peg.3671			5-methylthioribose ABC transporter, ATP-binding protein
NC_009648	648	332	fig|272620.9.peg.648	KPN_00623		PLF_570_00003031	PGF_03069313	5-methylthioribose ABC transporter, permease protein	705384	706382	+	bi (<->)	573.44975.con.0032	4759	332	fig|573.44975.peg.4759			5-methylthioribose ABC transporter, permease protein	0.997	0.997	bi (<->)	573.40931.con.0004	1856	332	fig|573.40931.peg.1856			5-methylthioribose ABC transporter, permease protein	0.997	0.997	bi (<->)	573.47033.con.0001	5714	332	fig|573.47033.peg.5714			5-methylthioribose ABC transporter, permease protein	0.997	0.997	bi (<->)	573.47035.con.0001	3668	280	fig|573.47035.peg.3668			5-methylthioribose ABC transporter, permease protein
NC_009648	649	354	fig|272620.9.peg.649	KPN_00624		PLF_570_00003074	PGF_00011053	5-methylthioribose ABC transporter, substrate-binding protein	706403	707467	+	bi (<->)	573.44975.con.0032	4760	354	fig|573.44975.peg.4760			5-methylthioribose ABC transporter, substrate-binding protein	0.994	0.997	bi (<->)	573.40931.con.0004	1855	354	fig|573.40931.peg.1855			5-methylthioribose ABC transporter, substrate-binding protein	0.994	0.997	bi (<->)	573.47033.con.0001	5712	131	fig|573.47033.peg.5712			5-methylthioribose ABC transporter, substrate-binding protein	0.992	0.954	bi (<->)	573.47035.con.0001	3666	354	fig|573.47035.peg.3666			5-methylthioribose ABC transporter, substrate-binding protein
NC_009648	650	413	fig|272620.9.peg.650	KPN_00625		PLF_570_00002666	PGF_06605523	Uncharacterized protein KPN_00625	707569	708810	+	bi (<->)	573.44975.con.0032	4761	413	fig|573.44975.peg.4761			Uncharacterized protein KPN_00625	1	0.998	bi (<->)	573.40931.con.0004	1854	413	fig|573.40931.peg.1854			Uncharacterized protein KPN_00625	0.998	0.998	bi (<->)	573.47033.con.0001	5710	413	fig|573.47033.peg.5710			Uncharacterized protein KPN_00625	0.995	0.998	bi (<->)	573.47035.con.0001	3665	413	fig|573.47035.peg.3665			Uncharacterized protein KPN_00625
NC_009648	651	399	fig|272620.9.peg.651	KPN_00626	mtnK	PLF_570_00002293	PGF_00426782	5-methylthioribose kinase (EC 2.7.1.100)	709024	710223	-	bi (<->)	573.44975.con.0032	4762	399	fig|573.44975.peg.4762			5-methylthioribose kinase (EC 2.7.1.100)	1	0.997	bi (<->)	573.40931.con.0004	1853	399	fig|573.40931.peg.1853			5-methylthioribose kinase (EC 2.7.1.100)	1	0.997	bi (<->)	573.47033.con.0001	5706	365	fig|573.47033.peg.5706			5-methylthioribose kinase (EC 2.7.1.100)	0.997	0.784	bi (<->)	573.47035.con.0001	3662	165	fig|573.47035.peg.3662			5-methylthioribose kinase (EC 2.7.1.100)
NC_009648	652	342	fig|272620.9.peg.652	KPN_00627		PLF_570_00003165	PGF_03375688	S-methyl-5-thioribose-1-phosphate isomerase (EC 5.3.1.23)	710325	711353	+	bi (<->)	573.44975.con.0032	4763	342	fig|573.44975.peg.4763			S-methyl-5-thioribose-1-phosphate isomerase (EC 5.3.1.23)	0.988	0.997	bi (<->)	573.40931.con.0004	1852	342	fig|573.40931.peg.1852			S-methyl-5-thioribose-1-phosphate isomerase (EC 5.3.1.23)	0.991	0.997	bi (<->)	573.47033.con.0001	5705	331	fig|573.47033.peg.5705			S-methyl-5-thioribose-1-phosphate isomerase (EC 5.3.1.23)	0.985	0.985	bi (<->)	573.47035.con.0001	3661	277	fig|573.47035.peg.3661			S-methyl-5-thioribose-1-phosphate isomerase (EC 5.3.1.23)
NC_009648	653	422	fig|272620.9.peg.653	KPN_00628		PLF_570_00002850	PGF_00034170	Phytase	711414	712682	-	bi (<->)	573.44975.con.0032	4764	422	fig|573.44975.peg.4764			Phytase	0.998	0.998	bi (<->)	573.40931.con.0004	1851	422	fig|573.40931.peg.1851			Phytase	0.995	0.998	bi (<->)	573.47033.con.0001	5704	422	fig|573.47033.peg.5704			Phytase	0.995	0.998	bi (<->)	573.47035.con.0001	3658	218	fig|573.47035.peg.3658			Phytase
NC_009648	654	452	fig|272620.9.peg.654	KPN_00629		PLF_570_00002979	PGF_03007774	Uncharacterized MFS-type transporter	712708	714066	-	bi (<->)	573.44975.con.0032	4765	452	fig|573.44975.peg.4765			Uncharacterized MFS-type transporter	1	0.998	bi (<->)	573.40931.con.0004	1850	452	fig|573.40931.peg.1850			Uncharacterized MFS-type transporter	0.998	0.998	bi (<->)	573.47033.con.0001	5702	279	fig|573.47033.peg.5702			Uncharacterized MFS-type transporter	0.975	0.86	bi (<->)	573.47035.con.0001	3656	287	fig|573.47035.peg.3656			Uncharacterized MFS-type transporter
NC_009648	655	269	fig|272620.9.peg.655	KPN_00630		PLF_570_00003060	PGF_10300175	Inositol-1-monophosphatase (EC 3.1.3.25)	714177	714986	-	bi (<->)	573.44975.con.0032	4766	269	fig|573.44975.peg.4766			Inositol-1-monophosphatase (EC 3.1.3.25)	1	0.996	bi (<->)	573.40931.con.0004	1849	269	fig|573.40931.peg.1849			Inositol-1-monophosphatase (EC 3.1.3.25)	0.996	0.996	bi (<->)	573.47033.con.0001	5701	383	fig|573.47033.peg.5701			Inositol-1-monophosphatase (EC 3.1.3.25)	0.916	0.616	bi (<->)	573.47035.con.0001	3655	269	fig|573.47035.peg.3655			Inositol-1-monophosphatase (EC 3.1.3.25)
NC_009648	656	346	fig|272620.9.peg.656	KPN_00631		PLF_570_00003038	PGF_09774558	Transcriptional regulator, LacI family	715108	716148	-	bi (<->)	573.44975.con.0032	4767	346	fig|573.44975.peg.4767			Transcriptional regulator, LacI family	0.997	0.997	bi (<->)	573.40931.con.0004	1848	346	fig|573.40931.peg.1848			Transcriptional regulator, LacI family	0.997	0.997	bi (<->)	573.47033.con.0001	5699	252	fig|573.47033.peg.5699			Transcriptional regulator, LacI family	0.991	0.873	bi (<->)	573.47035.con.0001	3653	222	fig|573.47035.peg.3653			Transcriptional regulator, LacI family
NC_009648	657	412	fig|272620.9.peg.657	KPN_00632		PLF_570_00002999	PGF_01078020	Cytosine deaminase (EC 3.5.4.1)	716204	717442	-	bi (<->)	573.44975.con.0032	4768	412	fig|573.44975.peg.4768			Cytosine deaminase (EC 3.5.4.1)	0.998	0.995	bi (<->)	573.40931.con.0004	1847	412	fig|573.40931.peg.1847			Cytosine deaminase (EC 3.5.4.1)	0.99	0.995	bi (<->)	573.47033.con.0001	5698	412	fig|573.47033.peg.5698			Cytosine deaminase (EC 3.5.4.1)	0.99	0.995	uni (->)	573.47035.con.0001	6209	458	fig|573.47035.peg.6209			Cytosine deaminase (EC 3.5.4.1)
NC_009648	658	411	fig|272620.9.peg.658			PLF_570_00003181	PGF_00060105	Transcriptional regulator	717439	718674	-	bi (<->)	573.44975.con.0032	4769	411	fig|573.44975.peg.4769			Transcriptional regulator	0.995	0.998	bi (<->)	573.40931.con.0004	1846	411	fig|573.40931.peg.1846			Transcriptional regulator	0.993	0.998	bi (<->)	573.47033.con.0001	5696	329	fig|573.47033.peg.5696			Transcriptional regulator	0.909	0.897	bi (<->)	573.47035.con.0001	3648	233	fig|573.47035.peg.3648			Transcriptional regulator
NC_009648	659	420	fig|272620.9.peg.659	KPN_00633	codB	PLF_570_00002811	PGF_07478175	Cytosine/purine/uracil/thiamine/allantoin permease family protein	718671	719933	-	bi (<->)	573.44975.con.0032	4770	420	fig|573.44975.peg.4770			Cytosine/purine/uracil/thiamine/allantoin permease family protein	0.995	0.998	bi (<->)	573.40931.con.0004	1845	420	fig|573.40931.peg.1845			Cytosine/purine/uracil/thiamine/allantoin permease family protein	1	0.998	bi (<->)	573.47033.con.0001	5694	367	fig|573.47033.peg.5694			Cytosine/purine/uracil/thiamine/allantoin permease family protein	0.997	0.929
NC_009648	660	202	fig|272620.9.peg.660	KPN_00634		PLF_570_00002732	PGF_00021037	Methylthioribulose-1-phosphate dehydratase (EC 4.2.1.109)	720385	720993	+	bi (<->)	573.44975.con.0032	4771	202	fig|573.44975.peg.4771			Methylthioribulose-1-phosphate dehydratase (EC 4.2.1.109)	0.995	0.995	bi (<->)	573.40931.con.0004	1844	202	fig|573.40931.peg.1844			Methylthioribulose-1-phosphate dehydratase (EC 4.2.1.109)	1	0.995	bi (<->)	573.47033.con.0001	5693	202	fig|573.47033.peg.5693			Methylthioribulose-1-phosphate dehydratase (EC 4.2.1.109)	0.995	0.995	bi (<->)	573.47035.con.0001	3642	85	fig|573.47035.peg.3642			Methylthioribulose-1-phosphate dehydratase (EC 4.2.1.109)
NC_009648	661	498	fig|272620.9.peg.661	KPN_00635		PLF_570_00004054	PGF_00044241	Putative sugar kinase	721006	722502	+	bi (<->)	573.44975.con.0032	4772	498	fig|573.44975.peg.4772			Putative sugar kinase	0.996	0.998	bi (<->)	573.40931.con.0004	1843	498	fig|573.40931.peg.1843			Putative sugar kinase	0.998	0.998	bi (<->)	573.47033.con.0001	5692	277	fig|573.47033.peg.5692			Putative sugar kinase	0.996	0.921	bi (<->)	573.47035.con.0001	3640	303	fig|573.47035.peg.3640			Putative sugar kinase
NC_009648	662	342	fig|272620.9.peg.662	KPN_00636		PLF_570_00004167	PGF_00042631	Putative oxidoreductase	722499	723527	+	bi (<->)	573.44975.con.0032	4773	342	fig|573.44975.peg.4773			Putative oxidoreductase	0.991	0.997	bi (<->)	573.40931.con.0004	1842	342	fig|573.40931.peg.1842			Putative oxidoreductase	0.997	0.997	bi (<->)	573.47033.con.0001	5690	342	fig|573.47033.peg.5690			Putative oxidoreductase	0.994	0.997	bi (<->)	573.47035.con.0001	4325	331	fig|573.47035.peg.4325			D-3-phosphoglycerate dehydrogenase (EC 1.1.1.95)
NC_009648	663	313	fig|272620.9.peg.663	KPN_00637		PLF_570_00003259	PGF_10301895	Ribokinase-like protein	723570	724511	-	bi (<->)	573.44975.con.0032	4774	313	fig|573.44975.peg.4774			Ribokinase-like protein	1	0.997	bi (<->)	573.40931.con.0004	1841	313	fig|573.40931.peg.1841			Ribokinase-like protein	1	0.997	bi (<->)	573.47033.con.0001	5689	313	fig|573.47033.peg.5689			Ribokinase-like protein	0.997	0.994	bi (<->)	573.47035.con.0001	3637	329	fig|573.47035.peg.3637			Ribokinase-like protein
NC_009648	664	334	fig|272620.9.peg.664	KPN_00638		PLF_570_00002756	PGF_01026746	ABC transporter, permease protein 2 KPN_00638	724523	725527	-	bi (<->)	573.44975.con.0032	4775	334	fig|573.44975.peg.4775			ABC transporter, permease protein 2 KPN_00638	0.991	0.997	bi (<->)	573.40931.con.0004	1840	334	fig|573.40931.peg.1840			ABC transporter, permease protein 2 KPN_00638	0.994	0.997	bi (<->)	573.47033.con.0001	5688	334	fig|573.47033.peg.5688			ABC transporter, permease protein 2 KPN_00638	1	0.997	bi (<->)	573.47035.con.0001	3635	138	fig|573.47035.peg.3635			ABC transporter, permease protein 2 KPN_00638
NC_009648	665	329	fig|272620.9.peg.665	KPN_00639		PLF_570_00003172	PGF_00045036	ABC transporter, permease protein 1 KPN_00639	725524	726513	-	bi (<->)	573.44975.con.0032	4776	329	fig|573.44975.peg.4776			ABC transporter, permease protein 1 KPN_00639	0.997	0.997	bi (<->)	573.40931.con.0004	1839	329	fig|573.40931.peg.1839			ABC transporter, permease protein 1 KPN_00639	0.997	0.997	bi (<->)	573.47033.con.0001	5687	329	fig|573.47033.peg.5687			ABC transporter, permease protein 1 KPN_00639	0.997	0.997	bi (<->)	573.47035.con.0001	3633	313	fig|573.47035.peg.3633			ABC transporter, permease protein 1 KPN_00639
NC_009648	666	516	fig|272620.9.peg.666	KPN_00640		PLF_570_00002637	PGF_03136539	ABC transporter, dimeric ATP-binding protein KPN_00640	726510	728060	-	bi (<->)	573.44975.con.0032	4777	516	fig|573.44975.peg.4777			ABC transporter, dimeric ATP-binding protein KPN_00640	0.99	0.998	bi (<->)	573.40931.con.0004	1838	516	fig|573.40931.peg.1838			ABC transporter, dimeric ATP-binding protein KPN_00640	0.986	0.998	bi (<->)	573.47033.con.0001	5686	240	fig|573.47033.peg.5686			ABC transporter, dimeric ATP-binding protein KPN_00640	0.975	0.996	bi (<->)	573.47035.con.0001	3632	275	fig|573.47035.peg.3632			ABC transporter, dimeric ATP-binding protein KPN_00640
[truncated: 4,603 more rows]
[truncated: 52 more columns]
